# Supplementary material for: 4-Eth­oxy-3-meth­oxy­benzaldehyde
Source: Acta Crystallogr Sect E Struct Rep Online. 2013 Nov 6;69(Pt 12):o1728. doi: 10.1107/S160053681302761X (PMC3885015; doi:10.1107/S160053681302761X)
Supplement: Supplementary file 1 [file e-69-o1728-sup1.cif]

##############################################################################
#                                                                            #
# This CIF contains the data in a paper accepted for publication in          #
# Acta Crystallographica Section E. It conforms to the requirements of       #
# Notes for Authors for Acta Crystallographica Section E, and has been       #
# peer reviewed under the auspices of the IUCr Commission on Journals.       #
#                                                                            #
# Full details of the Crystallographic Information File format               #
# are given in the paper "The Crystallographic Information File (CIF):       #
# a New Standard Archive File for Crystallography" by S. R. Hall, F. H.      #
# Allen and I. D. Brown [Acta Cryst. (1991), A47, 655-685].                  #
#                                                                            #
# The current version of the core CIF dictionary is obtainable from          #
# ftp://ftp.iucr.org/pub/cif_core.dic.                                       #
#                                                                            #
# Software is freely available for graphical display of the structure(s)     #
# in this CIF. For information consult the CIF software page                 #
# http://www.iucr.org/resources/cif/software.                                #
#                                                                            #
# This file may be used for bona fide research purposes within the           #
# scientific community so long as proper attribution is given to the journal # 
# article from which it was obtained.                                        #
#                                                                            #
##############################################################################
data_I
_audit_creation_method     SHELXL-97
_database_code_depnum_ccdc_archive     'CCDC 965471'
_chemical_name_systematic
;
4-Ethoxy-3-methoxybenzaldehyde
;
_chemical_name_common     ?
_chemical_formula_moiety     'C10 H12 O3'
_chemical_formula_sum     'C10 H12 O3'
_chemical_formula_iupac     'C10 H12 O3'
_chemical_formula_weight     180.20
_chemical_melting_point     ?
_symmetry_cell_setting     monoclinic
_symmetry_space_group_name_H-M     'P 21/c'
_symmetry_space_group_name_Hall     '-P 2ybc'
loop_
    _symmetry_equiv_pos_as_xyz
    'x, y, z'
    '-x, y+1/2, -z+1/2'
    '-x, -y, -z'
    'x, -y-1/2, z-1/2'
_cell_length_a     11.5314(16)
_cell_length_b     8.7905(11)
_cell_length_c     9.3363(13)
_cell_angle_alpha     90.00
_cell_angle_beta     97.339(14)
_cell_angle_gamma     90.00
_cell_volume     938.6(2)
_cell_formula_units_Z     4
_cell_measurement_reflns_used     1676
_cell_measurement_theta_min     3.9
_cell_measurement_theta_max     71.1
_cell_measurement_temperature     293(2)
_exptl_crystal_description     needle
_exptl_crystal_colour     white
_exptl_crystal_size_max     0.39
_exptl_crystal_size_mid     0.17
_exptl_crystal_size_min     0.14
_exptl_crystal_density_diffrn     1.275
_exptl_crystal_density_meas     ?
_exptl_crystal_density_method     'not measured'
_exptl_crystal_F_000     384
_exptl_absorpt_coefficient_mu     0.775
_exptl_absorpt_correction_type     multi-scan
_exptl_absorpt_process_details
;
(CrysAlis PRO; Agilent, 2013)
;
_exptl_absorpt_correction_T_min     0.933
_exptl_absorpt_correction_T_max     1.000
_exptl_special_details
;
Absorption correction: empirical absorption correction using spherical
harmonics, implemented in SCALE3 ABSPACK scaling algorithm
(CrysAlis PRO; Agilent, 2013)
;
_diffrn_ambient_temperature     293(2)
_diffrn_radiation_type     CuK\a
_diffrn_radiation_wavelength     1.54180
_diffrn_radiation_source     'Enhance (Cu) X-ray Source'
_diffrn_radiation_monochromator     graphite
_diffrn_measurement_device_type     'Agilent Gemini S'
_diffrn_measurement_method     '\w scans'
_diffrn_detector_area_resol_mean     16.3280
_diffrn_reflns_number     6035
_diffrn_reflns_av_R_equivalents     0.0207
_diffrn_reflns_av_sigmaI/netI     0.0170
_diffrn_reflns_theta_min     3.87
_diffrn_reflns_theta_max     73.16
_diffrn_reflns_theta_full     67.70
_diffrn_measured_fraction_theta_max     0.987
_diffrn_measured_fraction_theta_full     0.999
_diffrn_reflns_limit_h_min     -14
_diffrn_reflns_limit_h_max     14
_diffrn_reflns_limit_k_min     -10
_diffrn_reflns_limit_k_max     8
_diffrn_reflns_limit_l_min     -11
_diffrn_reflns_limit_l_max     9
_diffrn_standards_number     ?
_diffrn_standards_interval_count     ?
_diffrn_standards_interval_time     ?
_diffrn_standards_decay_%     ?
_refine_special_details
;
;
_reflns_number_total     1848
_reflns_number_gt     1299
_reflns_threshold_expression     I>2sigma(I)
_refine_ls_structure_factor_coef     Fsqd
_refine_ls_matrix_type     full
_refine_ls_R_factor_all     0.0659
_refine_ls_R_factor_gt     0.0468
_refine_ls_wR_factor_gt     0.1284
_refine_ls_wR_factor_ref     0.1475
_refine_ls_goodness_of_fit_ref     1.036
_refine_ls_restrained_S_all     1.036
_refine_ls_number_reflns     1848
_refine_ls_number_parameters     120
_refine_ls_number_restraints     0
_refine_ls_hydrogen_treatment     constr
_refine_ls_weighting_scheme     calc
_refine_ls_weighting_details
         'calc w=1/[\s^2^(Fo^2^)+(0.0746P)^2^+0.0716P] where P=(Fo^2^+2Fc^2^)/3'
_atom_sites_solution_hydrogens     geom
_atom_sites_solution_primary     direct
_atom_sites_solution_secondary     difmap
_refine_ls_shift/su_max     0.000
_refine_ls_shift/su_mean     0.000
_refine_diff_density_max     0.117
_refine_diff_density_min     -0.170
_refine_ls_extinction_method     none
_refine_ls_extinction_coef     ?
loop_
    _atom_type_symbol
    _atom_type_description
    _atom_type_scat_dispersion_real
    _atom_type_scat_dispersion_imag
    _atom_type_scat_source
    'C' 'C' 0.0181 0.0091
                         'International Tables Vol C Tables 4.2.6.8 and 6.1.1.4'
    'H' 'H' 0.0000 0.0000
                         'International Tables Vol C Tables 4.2.6.8 and 6.1.1.4'
    'O' 'O' 0.0492 0.0322
                         'International Tables Vol C Tables 4.2.6.8 and 6.1.1.4'
_computing_data_collection
;
CrysAlis PRO (Agilent, 2013)
;
_computing_cell_refinement
;
CrysAlis PRO (Agilent, 2013)
;
_computing_data_reduction
;
CrysAlis PRO (Agilent, 2013)
;
_computing_structure_solution     'SHELXS97 (Sheldrick, 2008)'
_computing_structure_refinement     'SHELXL97 (Sheldrick, 2008)'
_computing_molecular_graphics
 'ORTEP-3 for Windows (Farrugia, 2012) and Mercury (Macrae <i>et al.</i>, 2006)'
_computing_publication_material
        'WinGX (Farrugia, 2012), PLATON (Spek, 2009) and PARST (Nardelli, 1995)'
loop_
    _atom_site_type_symbol
    _atom_site_label
    _atom_site_fract_x
    _atom_site_fract_y
    _atom_site_fract_z
    _atom_site_U_iso_or_equiv
    _atom_site_adp_type
    _atom_site_calc_flag
    _atom_site_refinement_flags
    _atom_site_occupancy
    _atom_site_symmetry_multiplicity
    _atom_site_disorder_assembly
    _atom_site_disorder_group
    O O1 -0.01326(13) -0.00997(18) 0.78722(16) 0.0954(5) Uani d . 1 1 . .
    O O2 0.27667(11) 0.22381(13) 0.46226(14) 0.0818(4) Uani d . 1 1 . .
    O O3 0.37383(11) -0.00811(13) 0.35924(13) 0.0780(4) Uani d . 1 1 . .
    C C1 0.03443(17) -0.1075(2) 0.7257(2) 0.0824(5) Uani d . 1 1 . .
    H H1 0.0130 -0.2076 0.7411 0.099 Uiso calc R 1 1 . .
    C C2 0.12260(15) -0.0833(2) 0.62934(18) 0.0683(5) Uani d . 1 1 . .
    C C3 0.15663(15) 0.0635(2) 0.59500(18) 0.0675(5) Uani d . 1 1 . .
    H H3 0.1230 0.1470 0.6348 0.081 Uiso calc R 1 1 . .
    C C4 0.23881(14) 0.08576(18) 0.50352(17) 0.0642(4) Uani d . 1 1 . .
    C C5 0.29161(15) -0.0414(2) 0.44602(18) 0.0665(5) Uani d . 1 1 . .
    C C6 0.25783(15) -0.1856(2) 0.47925(19) 0.0768(5) Uani d . 1 1 . .
    H H6 0.2918 -0.2696 0.4406 0.092 Uiso calc R 1 1 . .
    C C7 0.17310(17) -0.2063(2) 0.5703(2) 0.0793(6) Uani d . 1 1 . .
    H H7 0.1502 -0.3043 0.5917 0.095 Uiso calc R 1 1 . .
    C C8 0.22711(16) 0.3550(2) 0.5194(2) 0.0889(6) Uani d . 1 1 . .
    H H8A 0.1438 0.3535 0.4938 0.133 Uiso calc R 1 1 . .
    H H8B 0.2588 0.4447 0.4804 0.133 Uiso calc R 1 1 . .
    H H8C 0.2453 0.3554 0.6227 0.133 Uiso calc R 1 1 . .
    C C9 0.43966(16) -0.1315(2) 0.3099(2) 0.0812(6) Uani d . 1 1 . .
    H H9A 0.3872 -0.2051 0.2583 0.097 Uiso calc R 1 1 . .
    H H9B 0.4838 -0.1823 0.3916 0.097 Uiso calc R 1 1 . .
    C C10 0.52047(17) -0.0694(3) 0.2129(2) 0.0930(7) Uani d . 1 1 . .
    H H10A 0.4761 -0.0211 0.1314 0.140 Uiso calc R 1 1 . .
    H H10B 0.5659 -0.1507 0.1799 0.140 Uiso calc R 1 1 . .
    H H10C 0.5717 0.0037 0.2645 0.140 Uiso calc R 1 1 . .
loop_
    _atom_site_aniso_label
    _atom_site_aniso_U_11
    _atom_site_aniso_U_22
    _atom_site_aniso_U_33
    _atom_site_aniso_U_12
    _atom_site_aniso_U_13
    _atom_site_aniso_U_23
    O1 0.0975(10) 0.0929(10) 0.1040(11) -0.0069(8) 0.0448(9) -0.0036(8)
    O2 0.0900(8) 0.0605(7) 0.1034(9) 0.0055(6) 0.0452(7) 0.0059(6)
    O3 0.0846(8) 0.0715(8) 0.0838(8) 0.0123(6) 0.0332(7) 0.0019(6)
    C1 0.0844(12) 0.0782(12) 0.0887(13) -0.0103(10) 0.0265(10) 0.0006(10)
    C2 0.0694(10) 0.0658(11) 0.0714(10) -0.0022(8) 0.0152(8) 0.0024(8)
    C3 0.0679(10) 0.0652(10) 0.0715(10) 0.0047(8) 0.0170(8) -0.0022(8)
    C4 0.0661(9) 0.0578(10) 0.0706(10) 0.0041(7) 0.0162(8) 0.0045(7)
    C5 0.0675(9) 0.0694(11) 0.0643(9) 0.0050(8) 0.0153(8) 0.0017(8)
    C6 0.0872(12) 0.0633(11) 0.0834(12) 0.0063(9) 0.0239(10) -0.0036(9)
    C7 0.0920(13) 0.0600(11) 0.0887(12) -0.0049(9) 0.0224(10) 0.0028(9)
    C8 0.0965(14) 0.0606(11) 0.1171(16) 0.0027(9) 0.0431(12) -0.0010(10)
    C9 0.0803(12) 0.0827(12) 0.0839(12) 0.0139(10) 0.0235(10) -0.0118(10)
    C10 0.0837(13) 0.1090(17) 0.0911(14) 0.0149(11) 0.0294(11) -0.0087(12)
_geom_special_details     ?
loop_
    _geom_bond_atom_site_label_1
    _geom_bond_atom_site_label_2
    _geom_bond_site_symmetry_2
    _geom_bond_distance
    _geom_bond_publ_flag
    O1 C1 . 1.204(2) y
    O2 C4 . 1.3618(18) y
    O2 C8 . 1.421(2) y
    O3 C5 . 1.355(2) y
    O3 C9 . 1.433(2) y
    C1 C2 . 1.457(2) ?
    C1 H1 . 0.9300 ?
    C2 C7 . 1.376(2) ?
    C2 C3 . 1.398(2) ?
    C3 C4 . 1.368(2) ?
    C3 H3 . 0.9300 ?
    C4 C5 . 1.411(2) ?
    C5 C6 . 1.374(2) ?
    C6 C7 . 1.387(2) ?
    C6 H6 . 0.9300 ?
    C7 H7 . 0.9300 ?
    C8 H8A . 0.9600 ?
    C8 H8B . 0.9600 ?
    C8 H8C . 0.9600 ?
    C9 C10 . 1.484(3) ?
    C9 H9A . 0.9700 ?
    C9 H9B . 0.9700 ?
    C10 H10A . 0.9600 ?
    C10 H10B . 0.9600 ?
    C10 H10C . 0.9600 ?
loop_
    _geom_angle_atom_site_label_1
    _geom_angle_atom_site_label_2
    _geom_angle_atom_site_label_3
    _geom_angle_site_symmetry_1
    _geom_angle_site_symmetry_3
    _geom_angle
    _geom_angle_publ_flag
    C4 O2 C8 . . 117.27(13) ?
    C5 O3 C9 . . 117.93(14) ?
    O1 C1 C2 . . 126.0(2) ?
    O1 C1 H1 . . 117.0 ?
    C2 C1 H1 . . 117.0 ?
    C7 C2 C3 . . 119.20(16) ?
    C7 C2 C1 . . 119.78(17) ?
    C3 C2 C1 . . 121.02(17) ?
    C4 C3 C2 . . 120.83(16) ?
    C4 C3 H3 . . 119.6 ?
    C2 C3 H3 . . 119.6 ?
    O2 C4 C3 . . 125.22(15) ?
    O2 C4 C5 . . 115.38(14) ?
    C3 C4 C5 . . 119.40(15) ?
    O3 C5 C6 . . 125.06(16) ?
    O3 C5 C4 . . 115.17(15) ?
    C6 C5 C4 . . 119.77(16) ?
    C5 C6 C7 . . 120.13(17) ?
    C5 C6 H6 . . 119.9 ?
    C7 C6 H6 . . 119.9 ?
    C2 C7 C6 . . 120.65(17) ?
    C2 C7 H7 . . 119.7 ?
    C6 C7 H7 . . 119.7 ?
    O2 C8 H8A . . 109.5 ?
    O2 C8 H8B . . 109.5 ?
    H8A C8 H8B . . 109.5 ?
    O2 C8 H8C . . 109.5 ?
    H8A C8 H8C . . 109.5 ?
    H8B C8 H8C . . 109.5 ?
    O3 C9 C10 . . 108.51(16) ?
    O3 C9 H9A . . 110.0 ?
    C10 C9 H9A . . 110.0 ?
    O3 C9 H9B . . 110.0 ?
    C10 C9 H9B . . 110.0 ?
    H9A C9 H9B . . 108.4 ?
    C9 C10 H10A . . 109.5 ?
    C9 C10 H10B . . 109.5 ?
    H10A C10 H10B . . 109.5 ?
    C9 C10 H10C . . 109.5 ?
    H10A C10 H10C . . 109.5 ?
    H10B C10 H10C . . 109.5 ?
loop_
    _geom_torsion_atom_site_label_1
    _geom_torsion_atom_site_label_2
    _geom_torsion_atom_site_label_3
    _geom_torsion_atom_site_label_4
    _geom_torsion_site_symmetry_1
    _geom_torsion_site_symmetry_2
    _geom_torsion_site_symmetry_3
    _geom_torsion_site_symmetry_4
    _geom_torsion
    _geom_torsion_publ_flag
    O1 C1 C2 C7 . . . . 177.57(19) ?
    O1 C1 C2 C3 . . . . -2.7(3) ?
    C7 C2 C3 C4 . . . . 0.2(3) ?
    C1 C2 C3 C4 . . . . -179.46(15) ?
    C8 O2 C4 C3 . . . . 0.3(3) ?
    C8 O2 C4 C5 . . . . -179.05(16) ?
    C2 C3 C4 O2 . . . . 179.20(15) ?
    C2 C3 C4 C5 . . . . -1.5(3) ?
    C9 O3 C5 C6 . . . . -6.9(3) ?
    C9 O3 C5 C4 . . . . 173.41(14) ?
    O2 C4 C5 O3 . . . . 0.8(2) ?
    C3 C4 C5 O3 . . . . -178.53(14) ?
    O2 C4 C5 C6 . . . . -178.87(16) ?
    C3 C4 C5 C6 . . . . 1.7(3) ?
    O3 C5 C6 C7 . . . . 179.56(16) ?
    C4 C5 C6 C7 . . . . -0.8(3) ?
    C3 C2 C7 C6 . . . . 0.8(3) ?
    C1 C2 C7 C6 . . . . -179.51(17) ?
    C5 C6 C7 C2 . . . . -0.5(3) ?
    C5 O3 C9 C10 . . . . 177.85(15) ?
loop_
    _geom_hbond_atom_site_label_D
    _geom_hbond_atom_site_label_H
    _geom_hbond_atom_site_label_A
    _geom_hbond_site_symmetry_A
    _geom_hbond_distance_DH
    _geom_hbond_distance_HA
    _geom_hbond_distance_DA
    _geom_hbond_angle_DHA
    C1 H1 O1 2_546 0.93 2.67 3.547(3) 157.3
    C10 H10B O2 2_645 0.96 2.62 3.525(2) 156.4
_iucr_refine_instructions_details
;
TITL ZR-26_1424 in P2(1)/c
CELL  1.54184  11.5314   8.7905   9.3363   90.000   97.339   90.000
ZERR     4.00   0.0016   0.0011   0.0013    0.000    0.014    0.000
LATT   1
SYMM  - X, 1/2 + Y, 1/2 - Z
SFAC  C    H    O
UNIT  40   48   12
MERG   2
FMAP   2
PLAN   10
ACTA  135.4
BOND
BOND $H
L.S.   10
MPLA 13 C2 C3 C4 C5 C6 C7 C1 O1 O2 C8 O3 C9 C10
MPLA 6 C2 C3 C4 C5 C6 C7 C1 O1 O2 C8 O3 C9 C10
MPLA 3 O3 C9 C10
CONF
WGHT    0.074600    0.071600
FVAR       4.71574
O1    3   -0.013259   -0.009969    0.787224    11.00000    0.09752    0.09287 =
         0.10396   -0.00357    0.04480   -0.00686
O2    3    0.276666    0.223809    0.462259    11.00000    0.09005    0.06055 =
         0.10341    0.00594    0.04516    0.00554
O3    3    0.373826   -0.008107    0.359241    11.00000    0.08458    0.07151 =
         0.08381    0.00194    0.03324    0.01226
C1    1    0.034430   -0.107514    0.725679    11.00000    0.08438    0.07817 =
         0.08873    0.00059    0.02650   -0.01031
AFIX  43
H1    2    0.013007   -0.207610    0.741053    11.00000   -1.20000
AFIX   0
C2    1    0.122599   -0.083285    0.629340    11.00000    0.06944    0.06581 =
         0.07136    0.00236    0.01519   -0.00222
C3    1    0.156634    0.063471    0.594996    11.00000    0.06789    0.06522 =
         0.07149   -0.00220    0.01698    0.00467
AFIX  43
H3    2    0.123011    0.147030    0.634817    11.00000   -1.20000
AFIX   0
C4    1    0.238806    0.085763    0.503518    11.00000    0.06611    0.05782 =
         0.07063    0.00449    0.01623    0.00409
C5    1    0.291612   -0.041367    0.446022    11.00000    0.06748    0.06939 =
         0.06427    0.00165    0.01527    0.00503
C6    1    0.257829   -0.185616    0.479253    11.00000    0.08721    0.06332 =
         0.08338   -0.00357    0.02390    0.00626
AFIX  43
H6    2    0.291843   -0.269568    0.440594    11.00000   -1.20000
AFIX   0
C7    1    0.173104   -0.206301    0.570331    11.00000    0.09200    0.06004 =
         0.08867    0.00280    0.02244   -0.00487
AFIX  43
H7    2    0.150186   -0.304265    0.591748    11.00000   -1.20000
AFIX   0
C8    1    0.227113    0.354987    0.519406    11.00000    0.09651    0.06060 =
         0.11711   -0.00100    0.04312    0.00270
AFIX 137
H8A   2    0.143802    0.353542    0.493780    11.00000   -1.50000
H8B   2    0.258779    0.444677    0.480392    11.00000   -1.50000
H8C   2    0.245276    0.355373    0.622660    11.00000   -1.50000
AFIX   0
C9    1    0.439664   -0.131518    0.309918    11.00000    0.08031    0.08266 =
         0.08388   -0.01175    0.02346    0.01395
AFIX  23
H9A   2    0.387245   -0.205059    0.258328    11.00000   -1.20000
H9B   2    0.483813   -0.182283    0.391615    11.00000   -1.20000
AFIX   0
C10   1    0.520467   -0.069437    0.212859    11.00000    0.08368    0.10901 =
         0.09110   -0.00872    0.02943    0.01492
AFIX 137
H10A  2    0.476051   -0.021127    0.131397    11.00000   -1.50000
H10B  2    0.565949   -0.150725    0.179897    11.00000   -1.50000
H10C  2    0.571666    0.003694    0.264505    11.00000   -1.50000
HKLF 4
REM  ZR-26_1424 in P2(1)/c
REM R1 =  0.0468 for   1299 Fo > 4sig(Fo)  and  0.0659 for all   1848 data
REM    120 parameters refined using      0 restraints
END
WGHT      0.0758      0.0707
REM Highest difference peak  0.117,  deepest hole -0.170,  1-sigma level  0.037
Q1    1   0.1612  0.3587  0.5825  11.00000  0.05    0.12
Q2    1   0.1599  0.0715  0.4954  11.00000  0.05    0.11
Q3    1   0.4596 -0.0533  0.1137  11.00000  0.05    0.11
Q4    1   0.2364  0.4422  0.4115  11.00000  0.05    0.10
Q5    1   0.2406  0.0731  0.5942  11.00000  0.05    0.10
Q6    1   0.1244  0.3717  0.4393  11.00000  0.05    0.09
Q7    1   0.3034 -0.0237  0.2401  11.00000  0.05    0.09
Q8    1   0.3596 -0.1550  0.1977  11.00000  0.05    0.09
Q9    1   0.4805  0.0107  0.4992  11.00000  0.05    0.09
Q10   1   0.2800  0.2158  0.3644  11.00000  0.05    0.08
;
data_global
_journal_date_recd_electronic     2013-10-04
_journal_date_accepted     2013-10-09
_journal_name_full     'Acta Crystallographica, Section E'
_journal_year     2013
_journal_volume     69
_journal_issue     12
_journal_page_first     o1728
_journal_page_last     o1728
_journal_paper_category     QO
_journal_paper_doi     10.1107/S160053681302761X
_journal_coeditor_code     ZQ2209
_publ_contact_author_name     'Leka Zorica'
_publ_contact_author_address
;
Faculty of Metallurgy and Technology
University of Montenegro
Cetinjski put bb
81000 Podgorica
Montenegro
Serbia
;
_publ_contact_author_email     zorica@ac.me
_publ_contact_author_fax     '+ 382 20 245 406'
_publ_contact_author_phone     '+ 382 20 245 406'
_publ_section_title
;
4-Ethoxy-3-methoxybenzaldehyde
;
loop_
    _publ_author_name
    _publ_author_footnote
    _publ_author_address
    "Leka, Zorica" .
;
Faculty of Metallurgy and Technology
University of Montenegro
Cetinjski put bb
81000 Podgorica
Montenegro
;
    "Novakovi\'c, Sladjana B." .
;
Vin\<ca Institute of Nuclear Sciences
Laboratory of Theoretical Physics and Condensed Matter Physics
PO Box 522
University of Belgrade
11001 Belgrade
Serbia
;
    "Bogdanovi\'c, Goran A." .
;
Vin\<ca Institute of Nuclear Sciences
Laboratory of Theoretical Physics and Condensed Matter Physics
PO Box 522
University of Belgrade
11001 Belgrade
Serbia
;
    "Mu\<skinja, Jovana" .
;
Faculty of Sciences
Department of Chemistry
University of Kragujevac
R. Domanovi\'ca 12
34000 Kragujevac
Serbia
;
    "Vuki\'cevi\'c, Rastko D. " .
;
Faculty of Sciences
Department of Chemistry
University of Kragujevac
R. Domanovi\'ca 12
34000 Kragujevac
Serbia
;
