# Supplementary material for: 4-Eth­oxy-3-meth­oxy­benzaldehyde
Source: Acta Crystallogr Sect E Struct Rep Online. 2013 Nov 6;69(Pt 12):o1728. doi: 10.1107/S160053681302761X (PMC3885015; doi:10.1107/S160053681302761X)
Supplement: Supplementary file 2 [file e-69-o1728-Isup2.hkl]

#
# h,k,l, Fc-squared, Fo-squared, sigma(Fo-squared) and status flag
#
data_I
_shelx_title ' ZR-26_1424 in P2(1)/c'
_shelx_refln_list_code          4
_shelx_F_calc_maximum      226.78
_exptl_crystal_F_000       384.00
_reflns_d_resolution_high  0.8055
 
loop_
 _symmetry_equiv_pos_as_xyz
 'x, y, z'
 '-x, y+1/2, -z+1/2'
 '-x, -y, -z'
 'x, -y-1/2, z-1/2'
 
_cell_length_a    11.5314
_cell_length_b     8.7905
_cell_length_c     9.3363
_cell_angle_alpha  90.000
_cell_angle_beta   97.339
_cell_angle_gamma  90.000
 
_shelx_F_squared_multiplier     1.000
 
loop_
 _refln_index_h
 _refln_index_k
 _refln_index_l
 _refln_F_squared_calc
 _refln_F_squared_meas
 _refln_F_squared_sigma
 _refln_observed_status
   1   0   0      161.51      190.38      1.54 o
   2   0   0     1551.60     1540.51     36.29 o
   3   0   0       14.12       11.13      0.56 o
   4   0   0     2652.48     2461.44      8.91 o
   5   0   0       92.50       75.63      2.71 o
   6   0   0        1.86        2.47      0.59 o
   7   0   0      521.94      530.93     21.87 o
   8   0   0      363.08      409.79      9.86 o
   9   0   0       31.69       35.24      2.52 o
  10   0   0       20.61       19.88      1.41 o
  11   0   0        4.43        2.73      0.77 o
  12   0   0        3.34        2.49      0.68 o
  13   0   0        1.01        1.00      0.62 o
  14   0   0        0.02       -0.17      0.51 o
   1   1   0       17.25       19.19      0.54 o
   2   1   0       55.73       59.12      1.23 o
   3   1   0     1644.62     1661.27     21.00 o
   4   1   0       31.06       30.21      0.74 o
   5   1   0       78.95       72.96      1.94 o
   6   1   0        5.03        5.30      0.53 o
   7   1   0       82.03       86.26      2.70 o
   8   1   0       18.72       18.12      1.21 o
   9   1   0        0.92        0.60      0.32 o
  10   1   0        2.35        2.69      0.57 o
  11   1   0        0.16        0.93      0.43 o
  12   1   0        9.31        9.89      0.90 o
  13   1   0        0.06        0.40      0.32 o
  14   1   0        0.10       -0.29      0.32 o
   0   2   0     2152.69     2206.50     10.42 o
   1   2   0       10.70       11.42      0.52 o
   2   2   0     2961.70     2946.93     11.06 o
   3   2   0      464.95      465.29      4.25 o
   4   2   0      152.59      149.72      2.39 o
   5   2   0      179.60      174.45      5.07 o
   6   2   0      282.69      302.25      3.94 o
   7   2   0        4.79        3.73      0.43 o
   8   2   0      106.73      109.87      2.53 o
   9   2   0       11.66        9.75      0.84 o
  10   2   0        3.24        3.27      0.58 o
  11   2   0        1.82        1.42      0.67 o
  12   2   0        6.27        6.74      0.84 o
  13   2   0        7.10        9.57      0.79 o
   1   3   0       45.76       57.68      1.86 o
   2   3   0      346.34      347.99      6.06 o
   3   3   0      244.14      239.70      2.27 o
   4   3   0     1073.04     1130.66      6.87 o
   5   3   0       25.43       25.49      1.19 o
   6   3   0      150.08      167.02      3.19 o
   7   3   0        1.89        1.07      0.42 o
   8   3   0       47.40       42.61      2.27 o
   9   3   0       12.27       12.53      0.99 o
  10   3   0        4.04        3.67      0.72 o
  11   3   0       28.84       34.98      1.60 o
  12   3   0       22.80       32.09      1.39 o
  13   3   0       15.53       20.74      1.06 o
   0   4   0      171.99      163.71      2.86 o
   1   4   0       17.60       20.03      0.62 o
   2   4   0       23.39       26.15      0.95 o
   3   4   0      959.81     1112.16     11.18 o
   4   4   0       14.61       14.02      0.77 o
   5   4   0        3.93        3.82      0.57 o
   6   4   0      107.83      107.60      2.73 o
   7   4   0       27.58       27.29      1.48 o
   8   4   0       10.62        8.59      0.57 o
   9   4   0       59.73       61.65      1.83 o
  10   4   0       23.35       26.71      1.29 o
  11   4   0       26.22       34.83      1.52 o
  12   4   0        0.49        0.81      0.36 o
  13   4   0        0.66        0.54      0.40 o
   1   5   0        2.09        1.98      0.33 o
   2   5   0        2.53        2.61      0.42 o
   3   5   0        6.16        3.58      0.44 o
   4   5   0       26.59       30.08      1.43 o
   5   5   0       62.90       65.66      5.73 o
   6   5   0       23.23       20.73      1.65 o
   7   5   0       10.59        7.95      0.72 o
   8   5   0       14.51       13.50      0.93 o
   9   5   0        8.83        9.11      0.95 o
  10   5   0        2.77        3.73      0.69 o
  11   5   0        9.22        9.64      0.69 o
  12   5   0        0.03        0.41      0.50 o
   0   6   0        0.23        0.69      0.80 o
   1   6   0       24.38       26.20      1.39 o
   2   6   0       25.56       23.96      1.02 o
   3   6   0      139.65      138.32      2.74 o
   4   6   0        3.21        3.75      0.55 o
   5   6   0      114.93      119.78      3.88 o
   6   6   0        0.54        0.21      0.33 o
   7   6   0        7.23        7.14      0.97 o
   8   6   0        0.00       -0.10      0.52 o
   9   6   0        0.11        0.12      0.41 o
  10   6   0        1.35        1.71      0.47 o
  11   6   0        3.55        3.27      0.54 o
   1   7   0       90.66       97.04      3.59 o
   2   7   0       39.08       39.39      1.16 o
   3   7   0      132.10      136.77      2.30 o
   4   7   0       10.39        9.23      0.71 o
   5   7   0        2.17        1.14      0.48 o
   6   7   0        3.19        2.33      0.49 o
   7   7   0       14.39       15.09      1.76 o
   8   7   0        0.73        0.68      0.78 o
   9   7   0        0.56        0.77      0.68 o
  10   7   0        6.63        5.88      0.95 o
   0   8   0        0.62        0.54      0.44 o
   1   8   0        4.79        4.59      0.57 o
   2   8   0       48.21       56.31      2.09 o
   3   8   0       65.70       66.34      2.30 o
   4   8   0        0.00        0.81      0.46 o
   5   8   0       17.64       20.96      1.19 o
   6   8   0        1.22        0.74      0.84 o
   7   8   0        3.01        3.48      0.95 o
   8   8   0        0.61        0.09      0.56 o
   9   8   0        2.00       -0.16      0.42 o
   1   9   0        1.79        1.18      0.46 o
   2   9   0       21.01       22.66      1.33 o
   3   9   0        0.48        0.45      0.40 o
   4   9   0        0.10        0.01      0.38 o
   5   9   0        0.60       -0.19      0.69 o
   6   9   0        0.00        0.30      0.58 o
   7   9   0        0.60        0.82      0.58 o
   0  10   0        7.94        9.03      1.56 o
   1  10   0        2.38        3.32      0.79 o
   2  10   0        0.74        0.14      0.62 o
   3  10   0        0.84        0.40      0.63 o
   4  10   0        0.01        0.68      0.74 o
   5  10   0        2.51        2.37      1.66 o
 -14   1   1        3.36        4.49      0.59 o
 -13   1   1        6.66        7.24      0.70 o
 -12   1   1       17.27       19.09      1.11 o
 -11   1   1        0.51        0.95      0.58 o
 -10   1   1        4.54        3.31      0.46 o
  -9   1   1       16.60       16.91      0.94 o
  -8   1   1       14.27       15.67      0.92 o
  -7   1   1      222.85      225.80      3.14 o
  -6   1   1      327.29      357.19      3.47 o
  -5   1   1      104.31      100.97      1.68 o
  -4   1   1      628.71      680.10      4.33 o
  -3   1   1       30.06       25.71      0.66 o
  -2   1   1      121.26      106.94      2.34 o
  -1   1   1       84.97       90.20      2.18 o
   0   1   1     6049.44     5746.05     10.63 o
   1   1   1        8.47        8.27      0.27 o
   2   1   1     7163.57     6940.60    135.65 o
   3   1   1        4.03        4.30      0.48 o
   4   1   1       84.91       76.90      1.25 o
   5   1   1       10.85        9.63      0.47 o
   6   1   1       70.04       66.52      1.73 o
   7   1   1       11.81       13.00      0.97 o
   8   1   1       31.88       31.02      1.55 o
   9   1   1       49.07       48.94      1.81 o
  10   1   1       12.25       11.06      0.75 o
  11   1   1        0.28       -0.14      0.36 o
  12   1   1        0.97        1.48      0.42 o
  13   1   1        0.19        0.03      0.46 o
 -14   2   1        0.05       -0.39      0.39 o
 -13   2   1        0.02       -0.01      0.38 o
 -12   2   1        9.93       10.42      0.83 o
 -11   2   1       23.03       23.62      1.56 o
 -10   2   1        0.01        0.14      0.44 o
  -9   2   1        0.97        0.48      0.35 o
  -8   2   1       33.28       27.10      1.25 o
  -7   2   1        0.20        0.53      0.29 o
  -6   2   1       11.35       13.34      0.91 o
  -5   2   1        1.00        0.65      0.33 o
  -4   2   1       21.61       19.33      0.64 o
  -3   2   1      509.26      513.61      3.11 o
  -2   2   1       45.39       50.32      0.91 o
  -1   2   1      938.36      845.88      3.49 o
   0   2   1       80.83       80.06      1.30 o
   1   2   1     6404.28     5844.27      9.14 o
   2   2   1       31.81       27.63      0.57 o
   3   2   1      527.36      495.85      5.68 o
   4   2   1        3.57        5.05      0.43 o
   5   2   1      117.99      111.92      2.02 o
   6   2   1        6.02        7.63      0.55 o
   7   2   1        0.02       -0.06      0.43 o
   8   2   1        3.89        2.62      0.56 o
   9   2   1        0.00        0.43      0.41 o
  10   2   1        3.40        3.23      0.65 o
  11   2   1        0.64       -0.51      0.51 o
  12   2   1        0.04        0.31      0.52 o
  13   2   1        5.03        6.03      0.61 o
 -13   3   1        3.43        3.87      0.53 o
 -12   3   1       11.83       13.95      0.96 o
 -11   3   1       39.03       46.49      1.83 o
 -10   3   1        8.64        8.87      1.00 o
  -9   3   1        5.61        5.73      0.61 o
  -8   3   1       16.26       14.06      1.02 o
  -7   3   1      107.42      100.91      2.01 o
  -6   3   1      210.93      206.63      3.01 o
  -5   3   1      169.83      183.79      3.11 o
  -4   3   1     1151.03     1311.76     10.27 o
  -3   3   1       17.88       20.70      0.79 o
  -2   3   1       25.71       24.84      1.24 o
  -1   3   1      207.09      196.42      1.95 o
   0   3   1        7.02        5.49      0.35 o
   1   3   1        0.11        0.22      0.25 o
   2   3   1       28.09       27.94      0.90 o
   3   3   1      180.78      178.36      3.45 o
   4   3   1        3.75        4.28      0.49 o
   5   3   1        5.30        5.34      0.59 o
   6   3   1      246.48      255.68      5.99 o
   7   3   1       25.08       23.15      1.65 o
   8   3   1       18.64       18.65      1.56 o
   9   3   1       12.25       11.57      0.89 o
  10   3   1        1.89        2.08      0.54 o
  11   3   1        0.96        1.08      0.45 o
  12   3   1        3.03        3.51      0.58 o
  13   3   1        3.20        4.18      0.50 o
 -13   4   1        1.57        2.38      0.76 o
 -12   4   1        6.92        8.57      0.72 o
 -11   4   1       55.22       64.10      2.04 o
 -10   4   1        3.90        3.65      0.57 o
  -9   4   1       70.82       71.68      2.76 o
  -8   4   1        0.14       -0.22      0.32 o
  -7   4   1        5.68        5.84      0.73 o
  -6   4   1       27.98       26.44      1.39 o
  -5   4   1       36.13       34.15      1.50 o
  -4   4   1      645.41      790.54      5.65 o
  -3   4   1        0.15        0.03      0.25 o
  -2   4   1      589.15      701.63      4.77 o
  -1   4   1      619.28      607.50      4.11 o
   0   4   1       57.95       60.54      1.16 o
   1   4   1        1.63        2.12      0.34 o
   2   4   1       40.50       38.19      1.17 o
   3   4   1      301.86      295.72      2.90 o
   4   4   1      259.72      292.58      3.98 o
   5   4   1        3.11        2.90      0.50 o
   6   4   1      225.70      243.33      6.53 o
   7   4   1        6.58        5.67      0.72 o
   8   4   1        8.46        6.42      0.60 o
   9   4   1        1.78        1.09      0.42 o
  10   4   1        0.03       -0.09      0.40 o
  11   4   1       16.56       21.98      1.19 o
  12   4   1        0.83        0.85      0.34 o
 -12   5   1        0.20        0.51      0.33 o
 -11   5   1        0.00        0.26      0.47 o
 -10   5   1        0.15        0.57      0.51 o
  -9   5   1      166.26      181.41      3.78 o
  -8   5   1       17.36       16.33      0.88 o
  -7   5   1        2.27        1.82      0.51 o
  -6   5   1       45.26       46.45      4.91 o
  -5   5   1        2.42        1.07      0.41 o
  -4   5   1       49.88       46.39      1.53 o
  -3   5   1        4.93        4.12      0.43 o
  -2   5   1      183.78      217.54      2.44 o
  -1   5   1      539.88      587.36      4.70 o
   0   5   1      166.60      182.82      3.25 o
   1   5   1        1.32        1.06      0.35 o
   2   5   1      176.49      186.59      3.76 o
   3   5   1      209.80      230.71      3.82 o
   4   5   1      105.66      118.67      4.90 o
   5   5   1        1.11        1.14      0.46 o
   6   5   1       17.56       17.37      1.26 o
   7   5   1        0.28        0.05      0.35 o
   8   5   1        6.39        6.08      0.81 o
   9   5   1        0.58        0.48      0.38 o
  10   5   1        2.54        2.51      0.41 o
  11   5   1       28.77       39.23      1.37 o
  12   5   1        0.01        0.76      0.41 o
 -11   6   1        0.34        0.56      0.42 o
 -10   6   1        5.79        5.67      0.65 o
  -9   6   1        9.92        9.50      0.94 o
  -8   6   1        2.38        1.96      0.57 o
  -7   6   1        2.24        1.64      0.43 o
  -6   6   1        5.41        4.79      0.61 o
  -5   6   1       33.37       31.61      2.04 o
  -4   6   1        0.00        0.08      0.38 o
  -3   6   1        6.38        6.00      0.56 o
  -2   6   1        4.09        7.27      0.97 o
  -1   6   1        0.43       -0.06      0.36 o
   0   6   1        1.45        1.69      0.47 o
   1   6   1        1.36        2.27      0.43 o
   2   6   1        0.00       -0.26      0.31 o
   3   6   1        3.71        4.15      0.65 o
   4   6   1        5.98        6.01      0.78 o
   5   6   1        0.53       -0.17      0.46 o
   6   6   1        1.05        1.03      0.40 o
   7   6   1       13.68       11.28      1.02 o
   8   6   1        0.85        0.95      0.44 o
   9   6   1        1.07        1.19      0.38 o
  10   6   1        0.75        1.34      0.41 o
  11   6   1        2.58        2.33      0.54 o
 -10   7   1        1.20        1.06      0.47 o
  -9   7   1        3.49        2.49      0.65 o
  -8   7   1        5.95        5.36      1.10 o
  -7   7   1       20.40       23.38      1.68 o
  -6   7   1        1.14        0.64      0.64 o
  -5   7   1        5.78        3.26      0.60 o
  -4   7   1       10.43        8.88      0.77 o
  -3   7   1        0.94       -0.17      0.45 o
  -2   7   1      211.15      229.59      4.91 o
  -1   7   1      214.92      241.07      5.69 o
   0   7   1      299.37      337.80      6.69 o
   1   7   1        1.79        0.80      0.39 o
   2   7   1      218.62      231.09      2.77 o
   3   7   1      161.88      168.85      2.57 o
   4   7   1      123.14      125.86      2.15 o
   5   7   1        2.10        1.93      0.53 o
   6   7   1        2.50        2.14      0.58 o
   7   7   1        2.23        2.39      0.97 o
   8   7   1        1.66        1.74      0.58 o
   9   7   1        4.72        3.52      0.72 o
  10   7   1        1.91        1.23      0.75 o
  -9   8   1        0.06       -0.37      0.41 o
  -8   8   1        0.05        0.58      1.13 o
  -7   8   1        1.42        0.28      0.78 o
  -6   8   1        0.84        0.67      0.56 o
  -5   8   1       30.39       27.76      1.76 o
  -4   8   1        0.79        1.00      0.57 o
  -3   8   1       61.82       58.95      2.53 o
  -2   8   1       41.66       37.89      1.62 o
  -1   8   1       88.22       92.77      3.48 o
   0   8   1       28.42       29.50      1.52 o
   1   8   1       53.15       57.07      2.12 o
   2   8   1       13.45       13.51      1.09 o
   3   8   1       72.51       83.10      2.31 o
   4   8   1       21.62       21.92      1.24 o
   5   8   1       39.24       40.88      1.79 o
   6   8   1        0.06        0.43      0.71 o
   7   8   1       12.35       11.49      1.05 o
   8   8   1        0.07        0.15      0.63 o
   9   8   1        0.35       -0.01      0.49 o
  -8   9   1        0.44       -0.48      0.48 o
  -7   9   1        0.36        0.67      1.48 o
  -6   9   1        0.12       -0.62      0.67 o
  -5   9   1        3.33        3.20      0.70 o
  -4   9   1        4.05        3.67      0.63 o
  -3   9   1        0.60        0.67      0.54 o
  -2   9   1        0.07       -0.35      0.54 o
  -1   9   1        7.16        6.85      0.81 o
   0   9   1        7.16        8.32      0.87 o
   1   9   1        0.00        0.30      0.47 o
   2   9   1        8.40        8.56      0.84 o
   3   9   1        3.43        3.41      0.65 o
   4   9   1        0.34        0.20      0.46 o
   5   9   1        0.00        0.22      0.43 o
   6   9   1        1.90        1.72      0.51 o
   7   9   1        2.03        1.33      0.53 o
  -5  10   1        1.79        1.66      1.67 o
  -4  10   1       14.74       15.03      2.37 o
  -3  10   1        0.17        0.09      0.58 o
  -2  10   1        0.38        0.51      0.41 o
  -1  10   1        0.70        0.70      0.65 o
   0  10   1        0.16       -0.36      0.57 o
   1  10   1        2.28        3.83      0.78 o
   2  10   1        0.17       -0.10      0.62 o
   3  10   1        0.18       -0.11      0.44 o
   4  10   1        0.05       -0.41      0.41 o
 -14   0   2        0.02        0.11      0.29 o
 -13   0   2       16.77       19.57      1.39 o
 -12   0   2        0.20       -0.47      0.81 o
 -11   0   2        5.85        5.39      1.45 o
 -10   0   2       32.75       27.40      1.99 o
  -9   0   2       35.13       32.28      2.02 o
  -8   0   2       44.30       47.59      2.29 o
  -7   0   2      148.99      167.51      3.96 o
  -6   0   2      778.65      864.34      8.25 o
  -5   0   2     2094.37     2384.54     18.33 o
  -4   0   2        3.39        3.62      0.36 o
  -3   0   2      293.62      298.20      2.81 o
  -2   0   2     3831.09     3583.88     15.17 o
  -1   0   2        1.93        6.12      0.68 o
   0   0   2     1029.15      969.01      7.01 o
   1   0   2        2.84        2.21      0.46 o
   2   0   2    51430.38    44799.14    176.50 o
   3   0   2      623.42      628.47      4.52 o
   4   0   2      721.37      732.95      8.09 o
   5   0   2        0.02        0.03      0.30 o
   6   0   2      359.57      347.21      7.77 o
   7   0   2        7.24        6.38      1.27 o
   8   0   2        0.59        0.17      0.44 o
   9   0   2       59.19       57.96      3.60 o
  10   0   2       52.25       49.49      3.50 o
  11   0   2        3.15        2.98      1.01 o
  12   0   2        5.20        5.24      0.83 o
  13   0   2        0.08        0.99      0.75 o
 -14   1   2        0.08        0.62      0.28 o
 -13   1   2       10.18       11.74      0.91 o
 -12   1   2        0.17       -0.05      0.55 o
 -11   1   2        0.25        0.43      0.41 o
 -10   1   2       39.17       33.52      1.17 o
  -9   1   2        3.36        2.38      0.43 o
  -8   1   2       14.10       14.13      0.93 o
  -7   1   2        4.56        4.07      0.51 o
  -6   1   2       66.54       81.76      1.84 o
  -5   1   2      214.52      214.79      2.89 o
  -4   1   2        3.27        3.40      0.29 o
  -3   1   2      122.08      126.48      2.47 o
  -2   1   2       86.89       89.40      1.68 o
  -1   1   2     1685.68     1617.78     12.61 o
   0   1   2       56.00       58.41      1.01 o
   1   1   2       35.36       33.63      0.74 o
   2   1   2        1.35        0.98      0.22 o
   3   1   2        2.56        2.33      0.27 o
   4   1   2       60.27       62.08      1.58 o
   5   1   2      268.23      289.06      3.31 o
   6   1   2        0.93        1.01      0.26 o
   7   1   2       10.55       10.10      0.77 o
   8   1   2        0.01       -0.06      0.40 o
   9   1   2        9.86        9.35      0.66 o
  10   1   2        4.09        3.50      0.62 o
  11   1   2        0.07        0.07      0.39 o
  12   1   2        0.30        0.37      0.42 o
  13   1   2        0.00        0.14      0.36 o
 -14   2   2        0.17        0.62      0.39 o
 -13   2   2        4.68        4.35      0.44 o
 -12   2   2        0.04        0.47      0.49 o
 -11   2   2       43.56       43.08      2.61 o
 -10   2   2       27.12       23.96      1.20 o
  -9   2   2       15.94       13.97      0.81 o
  -8   2   2        7.30        9.09      0.87 o
  -7   2   2       37.22       32.51      1.50 o
  -6   2   2      407.02      449.63      4.27 o
  -5   2   2       53.46       59.24      1.47 o
  -4   2   2      466.64      487.74      5.38 o
  -3   2   2      345.02      331.23      2.85 o
  -2   2   2      312.04      314.61      2.35 o
  -1   2   2      294.44      268.87      1.94 o
   0   2   2     2715.19     2623.75      6.61 o
   1   2   2        9.77       10.52      0.34 o
   2   2   2     1006.69      964.83      3.73 o
   3   2   2        7.68        9.12      0.43 o
   4   2   2      469.63      457.38      9.50 o
   5   2   2      152.37      169.20      2.34 o
   6   2   2       31.94       32.98      1.54 o
   7   2   2       13.84       13.85      1.07 o
   8   2   2       51.92       51.78      3.06 o
   9   2   2        0.00        0.14      0.34 o
  10   2   2       14.56       16.03      1.57 o
  11   2   2        0.54        1.02      0.52 o
  12   2   2        0.45        0.70      0.39 o
  13   2   2        0.18        0.10      0.25 o
 -13   3   2        0.23        0.10      0.29 o
 -12   3   2        5.24        6.32      0.68 o
 -11   3   2       73.25       84.95      2.41 o
 -10   3   2       85.23       88.46      2.63 o
  -9   3   2      106.77      108.41      2.76 o
  -8   3   2       10.34        8.45      0.76 o
  -7   3   2       56.80       51.96      1.93 o
  -6   3   2      154.60      137.42      2.87 o
  -5   3   2       12.70       13.43      0.78 o
  -4   3   2      301.17      363.29      3.12 o
  -3   3   2        0.86        0.43      0.20 o
  -2   3   2     1737.00     1861.04      7.16 o
  -1   3   2      232.28      237.23      3.45 o
   0   3   2      310.72      306.37      3.02 o
   1   3   2      105.89      115.77      2.02 o
   2   3   2        0.88        0.85      0.28 o
   3   3   2        4.21        3.46      0.47 o
   4   3   2       98.20       99.52      1.74 o
   5   3   2       85.36       83.79      1.91 o
   6   3   2      226.99      233.91      4.93 o
   7   3   2       14.23       16.15      1.74 o
   8   3   2       34.74       35.23      1.29 o
   9   3   2        0.27        0.37      0.47 o
  10   3   2        7.15        8.39      0.98 o
  11   3   2        1.46        2.08      0.56 o
  12   3   2        0.74        0.57      0.37 o
  13   3   2        4.97        4.03      0.58 o
 -13   4   2        1.02        0.68      0.40 o
 -12   4   2        1.75        2.28      0.42 o
 -11   4   2        2.42        2.18      0.45 o
 -10   4   2        4.77        5.45      0.58 o
  -9   4   2       92.16       94.61      2.13 o
  -8   4   2       93.64       92.58      1.89 o
  -7   4   2      260.10      246.43     30.85 o
  -6   4   2       22.26       22.68      2.09 o
  -5   4   2       78.81       81.12      2.35 o
  -4   4   2      163.84      181.06      2.46 o
  -3   4   2        0.03        0.31      0.29 o
  -2   4   2       43.02       39.69      1.24 o
  -1   4   2      890.48      985.13      5.81 o
   0   4   2        8.63        7.97      0.56 o
   1   4   2       47.36       55.12      1.40 o
   2   4   2       69.59       69.80      2.58 o
   3   4   2        2.77        2.04      0.49 o
   4   4   2       46.72       51.22      1.76 o
   5   4   2      273.75      297.53      4.42 o
   6   4   2        2.76        3.40      0.50 o
   7   4   2        0.58        1.16      0.58 o
   8   4   2       26.17       26.10      1.06 o
   9   4   2        3.32        3.82      0.57 o
  10   4   2        1.28        1.82      0.51 o
  11   4   2        7.61       11.88      1.32 o
  12   4   2        2.97        5.25      0.60 o
 -12   5   2        0.09       -0.06      0.33 o
 -11   5   2        4.35        3.85      0.61 o
 -10   5   2        1.41        1.76      0.51 o
  -9   5   2       23.05       22.92      1.11 o
  -8   5   2       14.38       15.36      0.96 o
  -7   5   2       32.44       33.42      1.56 o
  -6   5   2       63.08       58.10      5.21 o
  -5   5   2       36.68       33.16      1.74 o
  -4   5   2       85.64       96.10      3.41 o
  -3   5   2      139.24      163.99      2.80 o
  -2   5   2       13.41       15.52      0.89 o
  -1   5   2       13.78       10.00      0.74 o
   0   5   2        5.59        4.76      0.64 o
   1   5   2       22.99       23.19      1.05 o
   2   5   2        1.88        2.84      0.53 o
   3   5   2        0.05        0.35      0.37 o
   4   5   2        0.01        0.76      0.40 o
   5   5   2        1.61        2.27      0.55 o
   6   5   2       22.28       19.73      1.11 o
   7   5   2        9.88        9.10      0.69 o
   8   5   2        1.12        0.48      0.32 o
   9   5   2        1.41        1.49      0.59 o
  10   5   2        1.02        1.03      0.35 o
  11   5   2        1.46        1.60      0.38 o
  12   5   2        0.14        0.07      0.43 o
 -11   6   2        0.70        0.55      0.68 o
 -10   6   2        0.00       -0.01      0.41 o
  -9   6   2        6.26        5.82      0.79 o
  -8   6   2        4.07        3.41      0.78 o
  -7   6   2        0.01        1.13      0.68 o
  -6   6   2        0.17       -0.02      0.36 o
  -5   6   2       19.69       18.98      0.98 o
  -4   6   2        4.96        4.60      0.73 o
  -3   6   2      211.12      225.96      6.19 o
  -2   6   2        5.48        7.12      0.80 o
  -1   6   2      113.26      101.63      2.74 o
   0   6   2       25.27       23.55      1.36 o
   1   6   2       27.94       29.03      1.81 o
   2   6   2        5.40        6.48      0.93 o
   3   6   2        8.76        8.06      1.18 o
   4   6   2        5.08        4.40      1.07 o
   5   6   2       73.69       75.10      1.93 o
   6   6   2        1.22        0.83      0.32 o
   7   6   2       22.24       23.03      1.54 o
   8   6   2        0.05       -0.05      0.38 o
   9   6   2        1.25        2.17      0.54 o
  10   6   2        0.28        0.07      0.35 o
  11   6   2        0.00        0.33      0.53 o
 -10   7   2        0.00        0.59      0.39 o
  -9   7   2        1.23        0.83      0.42 o
  -8   7   2       26.27       26.95      1.69 o
  -7   7   2        3.39        3.10      0.72 o
  -6   7   2        2.37        2.57      0.69 o
  -5   7   2       32.67       30.93      1.56 o
  -4   7   2        9.67        8.93      0.96 o
  -3   7   2        1.58        0.29      0.35 o
  -2   7   2        9.87        7.68      0.74 o
  -1   7   2      133.91      130.80      2.74 o
   0   7   2       49.92       45.11      1.61 o
   1   7   2       57.09       57.68      1.85 o
   2   7   2        1.53        0.77      0.35 o
   3   7   2       55.82       57.77      1.66 o
   4   7   2       10.53        9.79      0.76 o
   5   7   2       64.87       72.95      2.43 o
   6   7   2        4.95        5.41      0.91 o
   7   7   2        1.68        1.55      0.56 o
   8   7   2        0.37        0.35      0.40 o
   9   7   2        3.37        2.58      0.43 o
  -9   8   2        0.00       -0.36      0.36 o
  -8   8   2        1.97        1.85      0.69 o
  -7   8   2        4.34        4.41      1.06 o
  -6   8   2        0.21       -0.16      0.67 o
  -5   8   2        7.03        7.11      0.92 o
  -4   8   2        3.28        2.57      0.68 o
  -3   8   2       34.39       35.59      1.78 o
  -2   8   2        0.23       -0.38      0.50 o
  -1   8   2       48.72       48.11      2.04 o
   0   8   2       50.55       54.00      2.11 o
   1   8   2        2.33        1.85      0.58 o
   2   8   2        1.19        1.29      0.60 o
   3   8   2        6.52        6.53      0.91 o
   4   8   2       21.92       24.25      1.41 o
   5   8   2       35.22       35.89      1.66 o
   6   8   2        0.08       -0.47      0.47 o
   7   8   2        3.24        4.25      0.68 o
   8   8   2        0.27        0.43      0.54 o
  -7   9   2        0.45        0.26      0.41 o
  -6   9   2        0.30       -0.47      0.64 o
  -5   9   2        0.69        1.82      0.57 o
  -4   9   2        0.14       -0.08      0.47 o
  -3   9   2        0.24       -0.21      0.47 o
  -2   9   2        0.01       -0.37      0.45 o
  -1   9   2        1.14        2.23      0.50 o
   0   9   2       23.69       22.71      1.19 o
   1   9   2        2.67        1.91      0.62 o
   2   9   2        0.00        0.16      0.53 o
   3   9   2        0.11       -0.49      0.53 o
   4   9   2        8.26        7.90      1.86 o
   5   9   2        0.01        0.07      0.55 o
   6   9   2        0.11       -0.57      0.64 o
   7   9   2        0.66        0.69      0.52 o
  -5  10   2        0.07        0.04      0.80 o
  -4  10   2        0.07        0.12      0.64 o
  -3  10   2        3.38        5.26      0.67 o
  -2  10   2        0.00        0.32      0.51 o
  -1  10   2        0.84        1.63      0.61 o
   0  10   2        0.79        0.70      0.51 o
   1  10   2        1.22        2.30      1.01 o
   2  10   2        5.24        4.63      1.56 o
   3  10   2        2.10        2.07      0.51 o
   4  10   2        0.18       -0.10      0.48 o
 -14   1   3        0.22       -0.36      0.39 o
 -13   1   3        3.25        3.16      0.46 o
 -12   1   3       23.40       22.33      1.67 o
 -11   1   3       18.87       15.65      1.30 o
 -10   1   3       64.34       59.33      2.16 o
  -9   1   3        0.00        0.32      0.35 o
  -8   1   3       14.49       14.20      1.10 o
  -7   1   3       67.72       65.64      2.17 o
  -6   1   3        0.37        0.02      0.35 o
  -5   1   3      569.75      629.77      6.99 o
  -4   1   3      984.62     1118.58      8.53 o
  -3   1   3      257.66      240.36      3.60 o
  -2   1   3      989.53     1014.80     10.38 o
  -1   1   3        1.53        1.79      0.23 o
   0   1   3       17.78       11.71      0.95 o
   1   1   3      162.11      145.56      1.47 o
   2   1   3     1230.55     1125.77      7.97 o
   3   1   3       10.02        9.93      0.51 o
   4   1   3     1996.01     2034.12     12.34 o
   5   1   3       34.38       36.20      1.07 o
   6   1   3        9.31       10.57      0.63 o
   7   1   3        2.72        2.56      0.40 o
   8   1   3        1.60        2.46      0.69 o
   9   1   3        2.17        1.84      0.52 o
  10   1   3        2.17        2.75      0.61 o
  11   1   3        7.32        6.59      0.78 o
  12   1   3        2.94        2.31      0.60 o
  13   1   3        0.04        0.23      0.42 o
 -13   2   3        0.90        0.59      0.26 o
 -12   2   3        0.95        1.92      0.44 o
 -11   2   3        1.01        0.74      0.48 o
 -10   2   3       19.76       18.01      1.20 o
  -9   2   3       63.66       53.35      1.86 o
  -8   2   3        0.22        0.15      0.54 o
  -7   2   3        1.09        0.94      0.36 o
  -6   2   3      122.25      120.15      3.12 o
  -5   2   3       14.90       20.08      1.57 o
  -4   2   3       36.96       44.87      1.85 o
  -3   2   3        9.49       14.12      0.82 o
  -2   2   3       77.60       75.31      1.42 o
  -1   2   3      290.44      261.25      3.20 o
   0   2   3        0.05       -0.23      0.23 o
   1   2   3      394.18      361.31      2.69 o
   2   2   3       19.29       17.18      0.64 o
   3   2   3      916.23      888.77      8.70 o
   4   2   3        0.26        0.34      0.29 o
   5   2   3       81.94       84.69      1.60 o
   6   2   3        0.01       -0.30      0.30 o
   7   2   3        8.13        8.57      0.75 o
   8   2   3        6.37        6.43      0.99 o
   9   2   3        0.09       -0.13      0.42 o
  10   2   3        1.57        0.73      0.85 o
  11   2   3        0.02       -0.32      0.38 o
  12   2   3        0.15        0.56      0.34 o
 -13   3   3        3.74        4.14      0.49 o
 -12   3   3        0.13       -0.05      0.35 o
 -11   3   3       13.14       13.52      0.90 o
 -10   3   3       37.45       38.69      1.76 o
  -9   3   3      199.13      202.28      2.90 o
  -8   3   3       13.06       12.09      1.31 o
  -7   3   3       20.70       22.79      1.69 o
  -6   3   3       67.81       72.00     10.05 o
  -5   3   3      255.81      255.65      4.99 o
  -4   3   3      571.04      593.62      7.13 o
  -3   3   3      231.39      271.50      3.66 o
  -2   3   3     1209.35     1327.45      6.27 o
  -1   3   3      115.81      119.92      1.59 o
   0   3   3        3.14        2.60      0.29 o
   1   3   3      198.01      195.09      2.39 o
   2   3   3       33.36       33.60      0.99 o
   3   3   3        2.24        1.85      0.33 o
   4   3   3       19.01       19.67      1.12 o
   5   3   3       34.83       37.84      1.60 o
   6   3   3        0.88        0.90      0.33 o
   7   3   3       11.25        9.50      0.83 o
   8   3   3       30.13       26.18      1.68 o
   9   3   3        2.11        2.73      1.49 o
  10   3   3        0.53        0.31      0.51 o
  11   3   3        0.25       -0.03      0.46 o
  12   3   3        0.16        0.37      0.30 o
 -13   4   3        0.21        0.45      0.98 o
 -12   4   3        3.54        4.05      0.61 o
 -11   4   3        4.37        4.91      0.66 o
 -10   4   3       11.39       12.30      0.89 o
  -9   4   3      173.76      185.02      3.27 o
  -8   4   3        6.51        5.49      0.51 o
  -7   4   3      164.20      157.15     20.54 o
  -6   4   3        0.39        0.47      0.48 o
  -5   4   3        4.24        7.38      1.00 o
  -4   4   3       36.71       47.74      1.79 o
  -3   4   3       44.78       43.16      1.62 o
  -2   4   3      578.19      707.76      6.26 o
  -1   4   3       12.85       15.83      0.93 o
   0   4   3      326.24      370.27      5.55 o
   1   4   3      360.00      366.43      8.01 o
   2   4   3       34.56       35.13      1.43 o
   3   4   3        1.58        1.24      0.42 o
   4   4   3       14.32       11.87      0.78 o
   5   4   3       60.68       63.88      2.29 o
   6   4   3       48.39       51.48      2.20 o
   7   4   3        1.14        1.53      0.42 o
   8   4   3       49.88       48.01      2.25 o
   9   4   3        0.57        0.79      0.51 o
  10   4   3        1.22        0.82      0.54 o
  11   4   3        0.40        0.49      0.43 o
  12   4   3        0.00        0.26      0.34 o
 -12   5   3        0.02       -0.33      0.65 o
 -11   5   3        5.01        6.30      0.65 o
 -10   5   3        2.21        2.45      0.62 o
  -9   5   3        0.89        1.12      0.49 o
  -8   5   3        0.84        0.07      0.74 o
  -7   5   3      426.95      439.64      5.55 o
  -6   5   3       76.45       76.22      3.01 o
  -5   5   3        7.03        9.36      1.15 o
  -4   5   3       81.99       94.29      2.70 o
  -3   5   3       14.37       12.81      1.03 o
  -2   5   3       61.14       57.52      2.00 o
  -1   5   3       16.26       13.19      0.95 o
   0   5   3      107.75      125.01      3.57 o
   1   5   3      369.21      398.08      6.43 o
   2   5   3       29.79       32.83      2.62 o
   3   5   3        4.15        4.16      0.60 o
   4   5   3       38.86       36.12      2.81 o
   5   5   3       28.49       28.72      2.78 o
   6   5   3       24.67       23.23      1.18 o
   7   5   3        2.02        1.30      0.53 o
   8   5   3        3.14        2.62      0.65 o
   9   5   3        0.40        0.54      0.38 o
  10   5   3        0.17       -0.07      0.32 o
  11   5   3        0.13        0.11      0.38 o
 -11   6   3        3.17        3.41      0.66 o
 -10   6   3        0.80        0.73      0.54 o
  -9   6   3        1.28        1.50      0.55 o
  -8   6   3       11.77       11.47      0.95 o
  -7   6   3       16.82       15.78      1.30 o
  -6   6   3        5.08        3.58      0.46 o
  -5   6   3        1.00        1.84      0.37 o
  -4   6   3       10.10       10.97      1.13 o
  -3   6   3       18.99       17.09      1.22 o
  -2   6   3        0.23        0.05      0.57 o
  -1   6   3        7.24        6.66      1.00 o
   0   6   3        0.52        1.16      0.61 o
   1   6   3        4.32        4.69      0.85 o
   2   6   3        1.43        1.69      0.61 o
   3   6   3        0.59        0.42      0.48 o
   4   6   3        0.51        0.63      0.40 o
   5   6   3        7.48        7.13      0.65 o
   6   6   3        2.38        1.75      0.59 o
   7   6   3        0.39        0.54      0.53 o
   8   6   3        1.38        1.44      0.53 o
   9   6   3        1.38        1.44      0.48 o
  10   6   3        0.02        0.01      0.31 o
 -10   7   3        2.98        3.45      0.64 o
  -9   7   3        0.96        0.92      0.39 o
  -8   7   3        1.91        1.07      0.47 o
  -7   7   3        7.60        8.16      0.76 o
  -6   7   3        9.95        7.54      1.16 o
  -5   7   3       35.96       40.02      1.84 o
  -4   7   3        0.06        0.76      0.51 o
  -3   7   3        6.92        3.59      0.74 o
  -2   7   3        7.16        5.35      0.60 o
  -1   7   3       13.75       11.02      0.85 o
   0   7   3      138.00      148.09      2.64 o
   1   7   3      123.96      128.67      2.82 o
   2   7   3      153.74      156.47      3.10 o
   3   7   3        5.76        5.90      0.66 o
   4   7   3       67.43       67.42      2.48 o
   5   7   3       59.44       63.03      2.61 o
   6   7   3       28.28       32.47      4.42 o
   7   7   3        3.67        1.56      1.18 o
   8   7   3        0.09        0.63      0.49 o
   9   7   3        0.43        0.04      0.39 o
  -9   8   3        0.12        1.55      0.66 o
  -8   8   3        0.87       -0.41      0.41 o
  -7   8   3        0.00       -0.42      0.42 o
  -6   8   3        0.79        0.13      1.08 o
  -5   8   3        1.21        2.34      1.95 o
  -4   8   3        2.08        1.45      0.61 o
  -3   8   3       37.14       34.31      3.07 o
  -2   8   3        2.05        1.80      0.54 o
  -1   8   3       39.03       35.48      2.05 o
   0   8   3       33.13       29.54      1.89 o
   1   8   3       44.86       48.59      2.39 o
   2   8   3       25.28       26.23      1.79 o
   3   8   3       17.40       19.20      1.76 o
   4   8   3        2.94        1.15      0.52 o
   5   8   3       27.43       26.04      4.08 o
   6   8   3        4.86        4.63      0.93 o
   7   8   3       11.68       11.07      1.19 o
   8   8   3        0.00        0.57      1.19 o
  -7   9   3        2.92        1.29      0.39 o
  -6   9   3        0.24       -0.09      0.34 o
  -5   9   3        0.30       -0.18      0.62 o
  -4   9   3        0.36        0.54      0.53 o
  -3   9   3        2.81        1.21      0.58 o
  -2   9   3        4.25        4.72      0.77 o
  -1   9   3        1.99        1.94      0.54 o
   0   9   3        0.01       -0.46      0.55 o
   1   9   3        5.71        6.20      1.30 o
   2   9   3        1.61        2.96      0.70 o
   3   9   3        0.04       -0.26      0.91 o
   4   9   3        2.78        1.68      0.80 o
   5   9   3        0.76       -0.36      0.68 o
   6   9   3        0.36        0.34      0.61 o
  -4  10   3        2.29        1.33      0.33 o
  -3  10   3        1.14        1.80      0.40 o
  -2  10   3       16.03       18.33      1.09 o
  -1  10   3        0.01       -0.22      0.89 o
   0  10   3        0.78        0.98      0.48 o
   1  10   3        0.38       -0.33      0.41 o
   2  10   3        0.01       -0.47      0.47 o
   3  10   3        1.24        0.34      0.52 o
 -13   0   4        0.20        1.42      0.69 o
 -12   0   4        1.19        0.95      0.92 o
 -11   0   4       52.15       51.84      3.83 o
 -10   0   4        5.57        3.69      1.25 o
  -9   0   4       12.93       10.43      1.06 o
  -8   0   4      143.62      141.36      5.99 o
  -7   0   4       72.69       87.54      4.49 o
  -6   0   4       50.10       53.93      3.43 o
  -5   0   4      263.50      272.23      7.05 o
  -4   0   4      411.16      443.73      8.17 o
  -3   0   4     2225.43     2327.31     11.57 o
  -2   0   4       31.65       34.93      1.11 o
  -1   0   4       40.47       33.30      1.06 o
   0   0   4      683.86      581.73     12.04 o
   1   0   4       92.37       89.42      2.44 o
   2   0   4      177.60      163.95      4.48 o
   3   0   4       24.23       24.72      1.45 o
   4   0   4     5450.28     5441.72     54.43 o
   5   0   4      165.60      160.61      6.11 o
   6   0   4      133.16      131.38      4.31 o
   7   0   4       13.90       13.13      1.35 o
   8   0   4       29.52       24.90      2.37 o
   9   0   4        0.06       -0.54      0.54 o
  10   0   4        0.00        0.44      0.47 o
  11   0   4        5.02        4.95      0.91 o
  12   0   4        4.27        3.83      0.95 o
 -13   1   4        3.86        3.83      0.54 o
 -12   1   4        0.66        0.62      0.57 o
 -11   1   4       37.58       31.21      2.28 o
 -10   1   4        0.22        0.49      0.67 o
  -9   1   4        3.34        3.13      0.54 o
  -8   1   4       95.36       93.61      3.49 o
  -7   1   4       17.35       16.90      1.50 o
  -6   1   4       33.86       39.96      2.06 o
  -5   1   4        7.79        7.27      0.89 o
  -4   1   4       83.29      101.81      2.30 o
  -3   1   4      158.46      151.66      3.11 o
  -2   1   4       12.49       12.66      0.53 o
  -1   1   4       90.39       84.35      1.28 o
   0   1   4       47.02       44.93      0.86 o
   1   1   4      197.45      182.55      2.23 o
   2   1   4       41.76       40.84      1.00 o
   3   1   4        5.80        6.51      0.53 o
   4   1   4        0.90        0.92      0.53 o
   5   1   4        5.46        5.03      0.68 o
   6   1   4        7.25        7.14      0.71 o
   7   1   4       31.12       33.88      1.32 o
   8   1   4        0.00       -0.20      0.55 o
   9   1   4        0.04       -0.12      0.42 o
  10   1   4        0.72        0.42      0.37 o
  11   1   4        0.57        0.23      0.36 o
  12   1   4        0.47        0.49      0.27 o
 -13   2   4        0.01       -0.26      0.50 o
 -12   2   4        1.12        0.89      0.38 o
 -11   2   4       14.01       10.53      0.96 o
 -10   2   4       10.69        8.22      0.75 o
  -9   2   4      123.13      129.72      2.43 o
  -8   2   4       71.58       78.53      3.28 o
  -7   2   4       66.54       58.52      2.76 o
  -6   2   4        0.97        1.77      0.58 o
  -5   2   4       25.96       22.59      1.53 o
  -4   2   4      392.33      427.97      9.51 o
  -3   2   4       43.93       41.20      1.26 o
  -2   2   4       76.41       68.98      1.38 o
  -1   2   4      233.80      222.15      3.67 o
   0   2   4      245.25      247.05      2.58 o
   1   2   4       26.77       23.66      0.81 o
   2   2   4      485.21      477.64      3.64 o
   3   2   4        0.05        0.60      0.28 o
   4   2   4      179.28      181.39      2.50 o
   5   2   4        0.76        1.11      0.43 o
   6   2   4       15.78       17.32      1.09 o
   7   2   4       11.68       11.76      0.95 o
   8   2   4        1.57        1.44      0.43 o
   9   2   4        0.18        0.38      0.40 o
  10   2   4        4.71        5.03      0.73 o
  11   2   4        0.10        0.33      0.33 o
  12   2   4        1.28        1.52      0.45 o
 -13   3   4        0.79        0.73      0.38 o
 -12   3   4        1.79        1.56      0.40 o
 -11   3   4        0.16        0.07      0.60 o
 -10   3   4        8.00        7.80      0.72 o
  -9   3   4      173.61      185.87      2.92 o
  -8   3   4      143.80      146.67      2.57 o
  -7   3   4      221.92      233.90      5.45 o
  -6   3   4       20.57       17.94      1.53 o
  -5   3   4      111.35      115.02      3.49 o
  -4   3   4      164.86      162.18      3.25 o
  -3   3   4       11.84       12.96      0.78 o
  -2   3   4      201.85      223.58      2.85 o
  -1   3   4        3.51        4.21      0.42 o
   0   3   4      579.44      602.24      5.39 o
   1   3   4       97.67       99.97      1.91 o
   2   3   4       85.05       88.09      1.74 o
   3   3   4       38.48       40.77      1.25 o
   4   3   4        0.33       -0.37      0.37 o
   5   3   4        3.89        3.40      0.44 o
   6   3   4       12.21       12.10      0.92 o
   7   3   4       16.77       14.33      0.96 o
   8   3   4       32.50       34.55      2.23 o
   9   3   4        2.49        3.05      0.78 o
  10   3   4        6.06        7.00      0.99 o
  11   3   4        0.06       -0.20      0.33 o
  12   3   4        0.64        0.49      0.32 o
 -12   4   4        0.54        0.81      0.43 o
 -11   4   4        2.47        3.99      0.60 o
 -10   4   4        1.82        1.06      0.51 o
  -9   4   4        4.33        3.89      0.68 o
  -8   4   4       21.36       19.82      1.07 o
  -7   4   4      120.25      116.10      2.25 o
  -6   4   4      149.01      151.59      4.43 o
  -5   4   4      448.14      492.62      7.61 o
  -4   4   4        2.76        3.56      0.60 o
  -3   4   4       46.82       49.98      1.87 o
  -2   4   4       71.38       83.32      2.95 o
  -1   4   4        0.10       -0.10      0.56 o
   0   4   4       49.84       50.40      2.24 o
   1   4   4      198.93      202.41      4.46 o
   2   4   4        7.97        8.95      0.79 o
   3   4   4       23.84       25.46      1.34 o
   4   4   4        2.43        2.46      0.52 o
   5   4   4        1.54        1.17      0.37 o
   6   4   4       12.26       12.54      0.86 o
   7   4   4       31.35       32.51      1.75 o
   8   4   4        0.23        0.15      0.71 o
   9   4   4        0.06       -0.40      0.52 o
  10   4   4        3.29        3.89      0.78 o
  11   4   4        0.20        0.09      0.26 o
 -12   5   4        3.50        2.37      0.81 o
 -11   5   4        2.98        4.17      0.88 o
 -10   5   4        0.82        0.44      0.48 o
  -9   5   4        6.57        6.30      0.80 o
  -8   5   4       10.79       11.64      1.12 o
  -7   5   4       35.09       36.41      1.88 o
  -6   5   4       24.80       26.70      1.27 o
  -5   5   4       52.95       66.44      2.95 o
  -4   5   4       88.04       92.03      2.76 o
  -3   5   4       40.52       39.64      1.78 o
  -2   5   4       60.05       65.43      2.82 o
  -1   5   4       79.14       85.19      3.20 o
   0   5   4        7.73        6.73      0.97 o
   1   5   4        3.60        3.32      0.74 o
   2   5   4        0.39        0.16      0.53 o
   3   5   4       12.86       13.89      1.36 o
   4   5   4        0.90       -0.02      0.30 o
   5   5   4        0.05        0.18      0.34 o
   6   5   4        0.04        0.53      0.43 o
   7   5   4        1.05        1.65      0.52 o
   8   5   4        6.92        6.78      0.85 o
   9   5   4        0.57        0.50      0.45 o
  10   5   4        0.05       -0.34      0.34 o
  11   5   4        0.19       -0.17      0.42 o
 -11   6   4        0.06        0.58      0.46 o
 -10   6   4        0.26       -0.40      0.40 o
  -9   6   4        1.32        1.19      0.52 o
  -8   6   4        0.08        0.47      0.42 o
  -7   6   4        3.80        3.18      0.70 o
  -6   6   4        7.06        5.13      0.64 o
  -5   6   4        2.09        1.78      0.42 o
  -4   6   4        0.10       -0.17      0.47 o
  -3   6   4       22.37       23.65      1.18 o
  -2   6   4       11.63        9.42      0.76 o
  -1   6   4      112.33      113.02      3.86 o
   0   6   4        3.64        2.66      0.70 o
   1   6   4       38.03       38.96      1.72 o
   2   6   4        8.34        8.36      0.87 o
   3   6   4       17.12       16.97      1.20 o
   4   6   4        9.33        9.52      0.89 o
   5   6   4        3.51        2.58      0.67 o
   6   6   4        0.42        0.70      0.56 o
   7   6   4       16.80       18.95      1.18 o
   8   6   4        0.12       -0.32      0.32 o
   9   6   4        1.62        1.68      0.44 o
  10   6   4        0.00       -0.40      0.48 o
 -10   7   4        0.02        0.07      0.40 o
  -9   7   4        0.09        0.16      0.45 o
  -8   7   4        0.16        0.05      0.36 o
  -7   7   4        1.69        2.20      0.56 o
  -6   7   4       44.42       42.64      1.49 o
  -5   7   4        8.68        8.41      0.69 o
  -4   7   4        3.97        2.56      0.55 o
  -3   7   4       30.91       30.01      1.49 o
  -2   7   4        9.55        7.68      0.60 o
  -1   7   4        0.93        0.38      0.33 o
   0   7   4        5.95        7.02      0.61 o
   1   7   4       63.36       67.56      2.34 o
   2   7   4       24.44       22.86      1.69 o
   3   7   4       16.48       17.99      1.49 o
   4   7   4        2.38        1.35      0.87 o
   5   7   4       15.00       16.28      1.53 o
   6   7   4        1.40        1.51      0.63 o
   7   7   4       16.72       18.94      4.27 o
   8   7   4        0.85        0.36      0.44 o
   9   7   4        0.77        0.87      0.56 o
  -8   8   4        9.50        7.32      0.71 o
  -7   8   4        0.29        0.33      0.33 o
  -6   8   4        2.93        1.51      0.48 o
  -5   8   4        4.27        2.94      1.05 o
  -4   8   4        0.02       -0.49      0.49 o
  -3   8   4        7.97        7.51      0.79 o
  -2   8   4        5.18        4.79      0.67 o
  -1   8   4       26.92       26.86      1.91 o
   0   8   4        0.40        0.51      0.43 o
   1   8   4       14.02       14.93      1.08 o
   2   8   4       24.05       26.39      1.39 o
   3   8   4        0.75        0.74      0.46 o
   4   8   4        1.75        0.56      1.14 o
   5   8   4        4.08        2.67      0.59 o
   6   8   4        5.06        3.75      2.28 o
   7   8   4        8.87        4.94      3.11 o
  -6   9   4        1.42        1.01      0.33 o
  -5   9   4        0.78        1.44      0.51 o
  -4   9   4        0.24        0.28      0.44 o
  -3   9   4        0.44        0.96      0.47 o
  -2   9   4        0.38        0.05      0.42 o
  -1   9   4        0.27        0.02      0.41 o
   0   9   4        0.39       -0.39      0.49 o
   1   9   4        0.55        0.97      0.51 o
   2   9   4       11.85       10.86      0.97 o
   3   9   4        0.89        0.57      0.53 o
   4   9   4        0.00       -0.48      0.48 o
   5   9   4        0.05        0.16      1.01 o
  -3  10   4        0.03        0.87      0.59 o
  -2  10   4        0.01       -0.15      0.47 o
  -1  10   4        2.28        2.10      0.71 o
   0  10   4        0.02        0.76      0.57 o
 -13   1   5        0.91        0.43      0.42 o
 -12   1   5        0.36        0.07      0.55 o
 -11   1   5        4.79        3.60      0.86 o
 -10   1   5       62.43       60.00      2.45 o
  -9   1   5       32.15       30.45      1.52 o
  -8   1   5       92.65       95.07      3.05 o
  -7   1   5        2.82        3.25      0.86 o
  -6   1   5       10.15        9.97      1.17 o
  -5   1   5       64.34       57.40      2.47 o
  -4   1   5       12.96       10.29      0.73 o
  -3   1   5      378.33      373.67      6.46 o
  -2   1   5      467.06      457.89      6.05 o
  -1   1   5      166.63      157.74      2.20 o
   0   1   5      259.48      239.51      3.78 o
   1   1   5       21.81       21.20      0.86 o
   2   1   5        1.49        3.16      0.52 o
   3   1   5       33.15       35.25      1.37 o
   4   1   5      129.41      133.81      2.75 o
   5   1   5        7.41        7.12      0.85 o
   6   1   5      289.25      285.97      4.40 o
   7   1   5       12.71       10.41      0.80 o
   8   1   5        0.34        0.57      0.44 o
   9   1   5        0.01        0.12      0.39 o
  10   1   5        0.03        0.38      0.36 o
  11   1   5        0.59        0.28      0.27 o
 -13   2   5        0.01        0.16      0.35 o
 -12   2   5        0.00        0.25      0.43 o
 -11   2   5        1.56        0.75      0.40 o
 -10   2   5        2.84        3.16      0.44 o
  -9   2   5        4.96        3.24      0.54 o
  -8   2   5       27.64       28.15      1.15 o
  -7   2   5       95.48       93.60      3.53 o
  -6   2   5        1.88        2.81      0.74 o
  -5   2   5        1.65        2.22      0.47 o
  -4   2   5      113.40      109.69      3.94 o
  -3   2   5       12.88       14.61      0.82 o
  -2   2   5       37.77       37.52      1.29 o
  -1   2   5        4.49        3.34      0.36 o
   0   2   5        3.81        2.66      0.35 o
   1   2   5       38.33       34.88      1.09 o
   2   2   5        3.90        2.99      0.35 o
   3   2   5       71.18       75.04      2.00 o
   4   2   5        4.22        5.38      0.63 o
   5   2   5       90.38       95.75      2.95 o
   6   2   5        0.00       -0.32      0.32 o
   7   2   5        8.13        8.66      0.74 o
   8   2   5        0.09        1.15      0.44 o
   9   2   5        0.27        0.52      0.39 o
  10   2   5        1.92        1.35      0.36 o
  11   2   5        0.07       -0.27      0.27 o
 -12   3   5        0.45        0.57      0.46 o
 -11   3   5        8.43        7.81      0.92 o
 -10   3   5        3.27        3.64      0.60 o
  -9   3   5       22.69       23.09      1.31 o
  -8   3   5       44.60       47.90      1.51 o
  -7   3   5      373.10      385.79      4.98 o
  -6   3   5       12.11       12.72      1.36 o
  -5   3   5       21.54       20.53      1.61 o
  -4   3   5       61.95       71.84      2.76 o
  -3   3   5      151.93      137.32      5.46 o
  -2   3   5      348.67      350.40      4.64 o
  -1   3   5       33.99       30.15      1.36 o
   0   3   5      260.39      269.37      3.99 o
   1   3   5       55.75       55.58      1.65 o
   2   3   5        1.66        1.47      0.33 o
   3   3   5       40.71       42.81      1.37 o
   4   3   5        7.86        8.26      0.89 o
   5   3   5        0.10       -0.38      0.38 o
   6   3   5        4.74        3.79      0.58 o
   7   3   5        1.95        1.56      0.45 o
   8   3   5        0.24        0.20      0.38 o
   9   3   5        2.76        2.81      0.50 o
  10   3   5        2.39        2.26      0.50 o
  11   3   5        0.03        0.09      0.37 o
 -12   4   5        2.75        2.15      0.53 o
 -11   4   5        1.34        1.34      0.42 o
 -10   4   5        5.02        6.04      0.62 o
  -9   4   5        4.40        2.71      0.62 o
  -8   4   5        6.35        6.61      0.89 o
  -7   4   5      276.27      284.47      3.84 o
  -6   4   5        1.82        2.10      0.43 o
  -5   4   5      166.83      181.64      4.74 o
  -4   4   5        5.93        3.94      0.86 o
  -3   4   5        2.07        1.93      0.68 o
  -2   4   5       19.44       23.79      1.73 o
  -1   4   5       10.75       11.25      1.17 o
   0   4   5      149.30      160.08      4.24 o
   1   4   5       19.55       20.62      1.58 o
   2   4   5       61.06       64.40      2.71 o
   3   4   5       90.49      100.51      3.43 o
   4   4   5        5.89        4.85      0.48 o
   5   4   5        0.28        0.51      0.40 o
   6   4   5        2.15        1.20      0.67 o
   7   4   5        7.00        7.69      1.64 o
   8   4   5        6.69        6.77      0.88 o
   9   4   5        0.15       -0.01      0.39 o
  10   4   5        7.22        5.73      0.66 o
 -11   5   5        0.08        0.51      0.43 o
 -10   5   5        0.01        0.14      0.80 o
  -9   5   5       10.35       13.67      1.47 o
  -8   5   5        5.91        5.60      1.03 o
  -7   5   5        3.65        2.50      0.63 o
  -6   5   5        3.44        2.51      0.41 o
  -5   5   5      443.52      449.61      4.48 o
  -4   5   5      106.28      101.50      2.00 o
  -3   5   5        6.57        6.22      1.02 o
  -2   5   5       29.88       32.12      2.07 o
  -1   5   5        9.77        8.62      1.13 o
   0   5   5       24.12       23.29      1.78 o
   1   5   5        6.96        7.48      1.08 o
   2   5   5       21.08       19.65      1.30 o
   3   5   5       89.01       91.22      2.85 o
   4   5   5        0.90        1.28      0.47 o
   5   5   5        2.24        1.41      0.43 o
   6   5   5        1.84        1.27      0.44 o
   7   5   5        3.19        2.01      0.62 o
   8   5   5        2.85        1.93      0.53 o
   9   5   5        0.53        0.30      0.89 o
  10   5   5        0.30        0.40      0.49 o
 -10   6   5        0.50        0.94      0.47 o
  -9   6   5       10.23       15.17      1.16 o
  -8   6   5        0.85        0.13      0.91 o
  -7   6   5        1.31        1.43      0.57 o
  -6   6   5       10.42        9.67      0.92 o
  -5   6   5       14.29       11.76      1.02 o
  -4   6   5        7.77        6.35      0.62 o
  -3   6   5        0.06        0.30      0.47 o
  -2   6   5        9.11        8.41      0.75 o
  -1   6   5        3.02        2.96      0.50 o
   0   6   5        0.12        0.75      0.35 o
   1   6   5        1.48        0.87      0.38 o
   2   6   5        0.06        0.60      0.42 o
   3   6   5        5.27        5.98      1.21 o
   4   6   5        1.70        1.75      0.47 o
   5   6   5        0.01        0.58      0.66 o
   6   6   5        0.21        0.24      0.43 o
   7   6   5        2.96        2.87      0.86 o
   8   6   5        0.39        0.19      0.30 o
   9   6   5        0.54        0.68      0.52 o
  -9   7   5        1.08        1.18      0.49 o
  -8   7   5        3.57        4.60      0.72 o
  -7   7   5        2.47        3.21      0.65 o
  -6   7   5        1.63        0.92      0.39 o
  -5   7   5        6.45        6.39      0.70 o
  -4   7   5        8.74        5.13      0.90 o
  -3   7   5       24.57       24.67      2.05 o
  -2   7   5        0.56        1.31      0.49 o
  -1   7   5        3.73        3.15      0.57 o
   0   7   5        0.15        0.54      0.45 o
   1   7   5       13.07       13.60      1.24 o
   2   7   5       36.95       41.66      3.92 o
   3   7   5       32.55       34.20      5.62 o
   4   7   5       38.03       40.17      6.44 o
   5   7   5        2.47        2.34      0.74 o
   6   7   5       12.12       12.12      1.30 o
   7   7   5       12.25       12.77      1.18 o
   8   7   5        2.86        3.08      0.78 o
  -7   8   5        0.52        1.32      0.64 o
  -6   8   5        0.07        0.93      0.51 o
  -5   8   5        0.04        0.56      0.46 o
  -4   8   5        1.82        1.21      0.55 o
  -3   8   5        0.07       -0.19      0.85 o
  -2   8   5        1.63        2.16      0.62 o
  -1   8   5       20.65       18.00      1.80 o
   0   8   5        2.13        2.35      0.68 o
   1   8   5       11.63        8.80      1.12 o
   2   8   5       10.66       10.77      1.01 o
   3   8   5       10.32       10.13      0.98 o
   4   8   5        9.80       10.33      0.95 o
   5   8   5        2.44        2.09      0.71 o
   6   8   5        0.35        0.46      0.34 o
  -5   9   5        2.63        3.26      0.60 o
  -4   9   5        0.03        0.50      0.46 o
  -3   9   5        0.25        0.45      0.71 o
  -2   9   5        0.28        0.22      0.55 o
  -1   9   5        1.65        1.35      0.58 o
   0   9   5        2.41        1.70      0.49 o
   1   9   5        1.89        2.13      0.47 o
   2   9   5        0.01       -0.37      0.42 o
   3   9   5        1.63        1.04      0.35 o
   4   9   5        0.05       -0.56      0.56 o
 -13   0   6        5.29        3.31      0.73 o
 -12   0   6        0.63        0.49      0.57 o
 -11   0   6        0.07       -0.22      0.70 o
 -10   0   6        5.27        6.53      1.47 o
  -9   0   6       82.72       74.20      4.75 o
  -8   0   6       26.07       25.06      1.92 o
  -7   0   6       13.14       11.32      1.28 o
  -6   0   6      193.92      183.51     14.63 o
  -5   0   6       25.44       26.86      2.57 o
  -4   0   6       23.78       20.77      1.49 o
  -3   0   6      180.76      162.91      5.89 o
  -2   0   6       88.80       80.77      4.14 o
  -1   0   6      634.03      631.29     23.10 o
   0   0   6       11.28       10.65      1.64 o
   1   0   6        2.16        2.51      0.67 o
   2   0   6       34.91       36.18      2.05 o
   3   0   6        5.97        5.05      0.85 o
   4   0   6       17.50       15.59      1.95 o
   5   0   6       12.28       13.83      1.58 o
   6   0   6      472.28      477.42      8.63 o
   7   0   6       19.83       16.35      2.47 o
   8   0   6       16.53       13.85      2.27 o
   9   0   6        6.88        7.23      1.57 o
  10   0   6        1.59        0.75      0.58 o
  11   0   6        0.01       -0.53      0.53 o
 -12   1   6        1.20        0.99      0.46 o
 -11   1   6        9.84        8.58      1.13 o
 -10   1   6        2.14        1.46      0.48 o
  -9   1   6       57.21       51.78      2.18 o
  -8   1   6        0.67       -0.12      0.38 o
  -7   1   6        6.30        6.38      0.63 o
  -6   1   6      104.62       99.52      3.58 o
  -5   1   6        7.43        5.46      0.60 o
  -4   1   6       11.52       10.32      0.78 o
  -3   1   6        5.15        4.71      0.63 o
  -2   1   6       23.93       21.52      1.87 o
  -1   1   6       45.96       46.21      1.52 o
   0   1   6        4.60        4.27      0.52 o
   1   1   6       15.37       14.94      0.94 o
   2   1   6        5.65        5.99      0.60 o
   3   1   6       13.52       15.03      1.00 o
   4   1   6        1.87        1.80      0.49 o
   5   1   6        0.10        0.51      0.34 o
   6   1   6        0.32        1.06      0.58 o
   7   1   6        1.59        1.43      0.54 o
   8   1   6        0.45        0.32      0.41 o
   9   1   6        2.78        2.56      0.54 o
  10   1   6        0.00       -0.16      0.31 o
  11   1   6        0.02       -0.49      0.49 o
 -12   2   6        9.38        9.34      1.13 o
 -11   2   6        1.13        1.10      0.54 o
 -10   2   6        1.31        0.59      0.36 o
  -9   2   6       19.54       14.70      1.07 o
  -8   2   6       45.18       46.72      1.85 o
  -7   2   6      136.13      148.79      2.80 o
  -6   2   6       78.37       80.97      3.16 o
  -5   2   6       99.69       84.80      4.91 o
  -4   2   6        0.85        0.32      0.32 o
  -3   2   6        2.85        1.50      0.41 o
  -2   2   6       90.28       86.91      2.70 o
  -1   2   6        3.59        2.59      0.44 o
   0   2   6        0.01       -0.29      0.29 o
   1   2   6       26.26       27.07      1.25 o
   2   2   6       51.90       54.29      1.79 o
   3   2   6        0.01        0.09      0.39 o
   4   2   6       34.33       39.84      1.97 o
   5   2   6        0.30        0.06      0.32 o
   6   2   6       21.34       18.88      1.00 o
   7   2   6        0.34       -0.15      0.38 o
   8   2   6        0.09        0.66      0.42 o
   9   2   6        0.18        0.29      0.47 o
  10   2   6        0.01        0.24      0.29 o
 -12   3   6        1.12        0.33      0.45 o
 -11   3   6        1.59        0.99      0.32 o
 -10   3   6        1.82        1.52      0.43 o
  -9   3   6        0.00        0.18      0.44 o
  -8   3   6        5.28        5.11      0.82 o
  -7   3   6      178.77      184.26      3.52 o
  -6   3   6      100.29       97.92      2.23 o
  -5   3   6      210.07      209.61      5.19 o
  -4   3   6       30.31       24.65      3.53 o
  -3   3   6       83.60       72.03      3.49 o
  -2   3   6       48.59       44.16      3.12 o
  -1   3   6        0.75        1.07      0.44 o
   0   3   6       50.88       50.79      1.68 o
   1   3   6        3.26        2.92      0.44 o
   2   3   6       86.75       90.85      2.36 o
   3   3   6       24.82       23.58      1.51 o
   4   3   6        8.48        7.19      0.68 o
   5   3   6       11.18       10.69      1.08 o
   6   3   6        0.10       -0.24      0.39 o
   7   3   6        0.38       -0.05      0.38 o
   8   3   6        1.14        0.82      0.42 o
   9   3   6        2.14        1.21      0.41 o
  10   3   6        3.10        2.31      0.42 o
 -11   4   6        0.98        1.46      0.48 o
 -10   4   6        1.74        1.97      0.49 o
  -9   4   6        2.15        1.40      0.70 o
  -8   4   6        0.19       -0.15      0.49 o
  -7   4   6        3.89        6.41      1.11 o
  -6   4   6       31.37       32.22      1.50 o
  -5   4   6       47.66       46.53      1.57 o
  -4   4   6      103.36       98.34      2.46 o
  -3   4   6      283.08      294.87      6.28 o
  -2   4   6        4.02        4.65      0.87 o
  -1   4   6        3.09        2.69      0.73 o
   0   4   6       12.25       14.61      1.41 o
   1   4   6        0.26       -0.30      0.56 o
   2   4   6       18.29       17.61      1.48 o
   3   4   6       16.27       14.31      0.90 o
   4   4   6        1.48        1.08      0.41 o
   5   4   6        6.52        5.59      0.85 o
   6   4   6        0.45        0.59      0.39 o
   7   4   6        0.09        0.62      0.40 o
   8   4   6        1.39        1.42      0.60 o
   9   4   6        2.28        3.52      0.69 o
 -11   5   6        1.45        1.20      0.50 o
 -10   5   6        6.68        9.28      1.00 o
  -9   5   6        6.57        8.57      0.96 o
  -8   5   6        1.12        0.64      0.49 o
  -7   5   6        3.88        0.76      1.24 o
  -6   5   6       16.61       18.46      1.16 o
  -5   5   6       31.47       31.47      1.89 o
  -4   5   6       17.68       18.00      0.99 o
  -3   5   6       33.86       37.29      1.54 o
  -2   5   6       37.92       36.78      1.51 o
  -1   5   6       15.30       13.52      0.96 o
   0   5   6       13.59       11.85      0.79 o
   1   5   6       18.03       17.07      1.42 o
   2   5   6        5.09        4.51      0.75 o
   3   5   6        0.53        0.61      0.57 o
   4   5   6        0.03       -0.17      0.37 o
   5   5   6        2.19        0.15      0.54 o
   6   5   6        0.38        0.56      0.54 o
   7   5   6        0.04        0.70      0.53 o
   8   5   6        0.04       -0.36      0.45 o
   9   5   6        0.27        0.08      0.28 o
 -10   6   6        1.52        1.83      0.77 o
  -9   6   6        0.32        0.75      0.45 o
  -8   6   6        0.02        0.90      0.67 o
  -7   6   6        0.43        0.29      0.44 o
  -6   6   6        0.27        0.27      0.47 o
  -5   6   6        0.49       -0.13      0.43 o
  -4   6   6        6.92        5.32      0.77 o
  -3   6   6        7.74        6.51      0.86 o
  -2   6   6        1.49       -0.40      0.62 o
  -1   6   6       10.65       13.16      1.26 o
   0   6   6        6.25        6.07      1.13 o
   1   6   6       20.32       20.71      2.05 o
   2   6   6        0.44        0.85      0.60 o
   3   6   6        5.25        5.75      1.02 o
   4   6   6        1.66        1.33      0.45 o
   5   6   6        5.53        4.21      1.01 o
   6   6   6        3.72        3.49      0.62 o
   7   6   6        1.18        0.90      0.51 o
   8   6   6        0.08        0.50      0.36 o
  -8   7   6        0.13        0.09      0.41 o
  -7   7   6        0.05       -0.03      0.47 o
  -6   7   6        0.66        1.86      0.55 o
  -5   7   6        0.65        1.10      0.58 o
  -4   7   6       31.42       31.88      1.51 o
  -3   7   6        7.93        8.30      0.88 o
  -2   7   6        2.62        2.71      0.60 o
  -1   7   6       10.09       10.64      1.16 o
   0   7   6        3.76        4.33      2.00 o
   1   7   6        0.69        0.19      0.49 o
   2   7   6        2.50        3.27      1.01 o
   3   7   6       14.29       20.49      1.79 o
   4   7   6        6.25        7.00      0.87 o
   5   7   6        2.80        3.30      0.78 o
   6   7   6        1.08        1.17      0.56 o
  -5   8   6        0.91        0.75      0.51 o
  -4   8   6        1.89        0.89      0.70 o
  -3   8   6        2.22        2.15      0.58 o
  -2   8   6        0.01        0.22      0.68 o
  -1   8   6        4.22        4.54      0.66 o
   0   8   6        3.45        3.83      0.84 o
   1   8   6        9.64       11.94      1.26 o
   2   8   6        0.28        0.92      0.42 o
   3   8   6        1.55        0.88      0.43 o
   4   8   6        5.44        2.40      0.52 o
   5   8   6        0.11       -0.07      0.49 o
  -3   9   6        0.57        0.08      0.45 o
  -2   9   6        0.06        0.69      0.49 o
  -1   9   6        0.20       -0.45      0.45 o
   0   9   6        0.21       -0.07      0.40 o
   1   9   6        0.37       -0.63      0.63 o
 -12   1   7        0.06       -0.19      0.33 o
 -11   1   7        1.82        2.58      0.65 o
 -10   1   7        0.06        0.07      0.43 o
  -9   1   7        2.68        1.58      0.53 o
  -8   1   7       60.55       54.62      2.24 o
  -7   1   7       30.73       26.41      1.10 o
  -6   1   7       37.15       36.51      1.56 o
  -5   1   7        5.46        5.41      0.66 o
  -4   1   7        0.02       -0.27      0.42 o
  -3   1   7       12.74       10.37      2.62 o
  -2   1   7        4.69        1.90      0.92 o
  -1   1   7      108.35      104.95      3.46 o
   0   1   7       66.09       65.17      2.39 o
   1   1   7       41.86       41.36      1.63 o
   2   1   7       27.59       25.50      1.31 o
   3   1   7        0.96        0.96      0.35 o
   4   1   7        0.13       -0.41      0.42 o
   5   1   7        1.62        1.48      0.50 o
   6   1   7       13.97       12.92      1.15 o
   7   1   7        2.48        2.43      0.55 o
   8   1   7       30.32       31.18      1.56 o
   9   1   7        2.53        1.92      0.43 o
  10   1   7        0.01       -0.28      0.28 o
 -11   2   7        0.05        0.56      0.54 o
 -10   2   7        0.02       -0.01      0.35 o
  -9   2   7        1.47        0.86      0.50 o
  -8   2   7        2.08        2.25      0.54 o
  -7   2   7        7.25        5.63      0.81 o
  -6   2   7       20.27       17.31      1.10 o
  -5   2   7       70.50       63.55      1.78 o
  -4   2   7        2.52        2.08      0.51 o
  -3   2   7        2.19        0.95      1.35 o
  -2   2   7       37.41       30.96      1.88 o
  -1   2   7        4.77        3.78      0.64 o
   0   2   7       15.68       15.63      1.05 o
   1   2   7        0.22       -0.49      0.49 o
   2   2   7        0.06        0.05      0.31 o
   3   2   7        1.30        1.67      0.42 o
   4   2   7        0.86        0.95      0.40 o
   5   2   7        8.86        9.76      1.04 o
   6   2   7        0.70        1.17      0.46 o
   7   2   7        7.13        7.28      0.87 o
   8   2   7        0.00        0.21      0.35 o
   9   2   7        0.66        0.36      0.28 o
 -11   3   7        0.23        0.22      0.41 o
 -10   3   7        0.35        0.10      0.30 o
  -9   3   7        6.44        6.47      1.11 o
  -8   3   7        5.39        6.53      0.86 o
  -7   3   7       19.39       18.68      1.66 o
  -6   3   7       16.98       17.35      1.27 o
  -5   3   7      249.57      259.93      3.26 o
  -4   3   7        5.94        3.97      0.55 o
  -3   3   7        3.28        2.49      0.44 o
  -2   3   7       17.64       14.43      1.80 o
  -1   3   7       20.50       17.59      1.24 o
   0   3   7       67.14       60.16      1.88 o
   1   3   7        2.54        1.64      0.41 o
   2   3   7       31.36       27.18      1.40 o
   3   3   7        3.07        2.28      0.49 o
   4   3   7        0.10       -0.22      0.60 o
   5   3   7        1.37        1.70      0.61 o
   6   3   7        0.82       -0.06      0.44 o
   7   3   7        0.07        0.25      0.40 o
   8   3   7        0.61        0.63      0.32 o
   9   3   7        0.06       -0.24      0.24 o
 -10   4   7        4.34        3.98      0.92 o
  -9   4   7        2.15        0.37      0.55 o
  -8   4   7        2.70        3.99      0.68 o
  -7   4   7        1.52        1.24      0.69 o
  -6   4   7        0.99       -0.15      0.52 o
  -5   4   7      189.51      201.81      4.12 o
  -4   4   7        0.42        0.01      0.40 o
  -3   4   7       79.65       82.13      2.32 o
  -2   4   7       12.03       10.01      0.86 o
  -1   4   7        6.22        4.88      0.55 o
   0   4   7        2.52        1.68      0.36 o
   1   4   7        1.65        1.58      0.32 o
   2   4   7       22.32       16.67      2.49 o
   3   4   7        6.76        4.48      0.89 o
   4   4   7        7.43        5.95      1.01 o
   5   4   7       13.28       11.75      1.58 o
   6   4   7        0.27        0.22      0.46 o
   7   4   7        0.36        0.09      0.35 o
   8   4   7        0.16       -0.31      0.31 o
 -10   5   7        1.36        0.69      0.46 o
  -9   5   7        0.02        0.30      0.38 o
  -8   5   7        0.01        0.08      0.50 o
  -7   5   7        8.39        8.61      0.91 o
  -6   5   7        3.65        3.66      0.69 o
  -5   5   7        4.03        3.15      0.56 o
  -4   5   7        5.95        5.67      0.69 o
  -3   5   7      185.86      200.89      4.71 o
  -2   5   7       53.23       57.17      3.01 o
  -1   5   7        2.94        1.98      0.68 o
   0   5   7        1.47        0.98      0.39 o
   1   5   7        1.01        0.84      0.56 o
   2   5   7        3.51        3.94      1.04 o
   3   5   7        1.01        1.04      0.62 o
   4   5   7        1.64        2.16      0.62 o
   5   5   7       11.01       11.36      2.46 o
   6   5   7        0.03       -0.58      0.58 o
   7   5   7        0.44        0.28      0.72 o
   8   5   7        0.01        0.61      0.44 o
  -9   6   7        5.76        3.15      2.89 o
  -8   6   7        0.74        1.32      0.42 o
  -7   6   7       12.79       17.87      2.17 o
  -6   6   7        0.23        0.19      0.40 o
  -5   6   7        0.25        0.70      0.48 o
  -4   6   7        3.87        3.71      1.09 o
  -3   6   7        8.26        7.77      0.95 o
  -2   6   7        5.47        5.33      0.89 o
  -1   6   7        0.95       -0.67      0.72 o
   0   6   7        3.06        2.04      0.88 o
   1   6   7        0.07       -0.61      0.77 o
   2   6   7        0.61        1.02      0.52 o
   3   6   7        0.07        0.45      0.43 o
   4   6   7        0.19        0.31      0.50 o
   5   6   7        1.59        2.00      0.50 o
   6   6   7        0.73        0.49      0.78 o
  -7   7   7        0.73        0.54      0.42 o
  -6   7   7        2.07        2.35      0.83 o
  -5   7   7        1.37        1.06      0.54 o
  -4   7   7        0.99        1.53      0.49 o
  -3   7   7        1.96        2.13      0.57 o
  -2   7   7        4.04        4.44      0.74 o
  -1   7   7        6.87        7.44      0.90 o
   0   7   7        0.13        0.85      0.76 o
   1   7   7        1.20        2.09      0.69 o
   2   7   7        0.44        0.22      0.68 o
   3   7   7        3.12        4.23      0.84 o
   4   7   7        4.44        6.46      1.28 o
   5   7   7        4.36        4.77      0.70 o
  -4   8   7        0.23        0.50      0.36 o
  -3   8   7        0.03       -0.22      0.59 o
  -2   8   7        1.16        0.31      0.33 o
  -1   8   7        0.10       -0.39      0.39 o
   0   8   7        0.48        0.84      0.41 o
   1   8   7        5.04        4.18      0.58 o
   2   8   7        0.83        0.83      0.45 o
   3   8   7        2.04        1.26      0.45 o
 -11   0   8       10.52        8.62      1.24 o
 -10   0   8        0.26        0.48      0.64 o
  -9   0   8        0.54        0.73      0.58 o
  -8   0   8        5.39        6.97      1.00 o
  -7   0   8       57.09       56.94      3.79 o
  -6   0   8       33.97       29.63      2.03 o
  -5   0   8        8.96        8.29      1.62 o
  -4   0   8       80.26       72.36      4.34 o
  -3   0   8        0.95       -0.55      0.55 o
  -2   0   8        6.15        5.11      1.23 o
  -1   0   8       34.07       32.06      1.97 o
   0   0   8        4.14        2.83      0.75 o
   1   0   8      107.73      103.36      3.70 o
   2   0   8        1.83        2.33      0.90 o
   3   0   8        1.41        0.96      0.80 o
   4   0   8        0.26        0.63      0.63 o
   5   0   8        0.07        0.24      0.62 o
   6   0   8        1.88        1.09      0.86 o
   7   0   8        1.60        1.96      0.87 o
   8   0   8       32.29       33.71      4.06 o
 -11   1   8        0.07       -0.35      0.35 o
 -10   1   8        1.98        1.95      0.49 o
  -9   1   8        9.52        9.50      0.87 o
  -8   1   8        2.96        3.06      0.66 o
  -7   1   8       34.61       31.55      1.66 o
  -6   1   8        1.63        0.35      0.60 o
  -5   1   8        2.82        2.32      0.48 o
  -4   1   8       52.11       49.39      1.78 o
  -3   1   8        0.00        0.44      0.51 o
  -2   1   8        1.04        0.62      0.49 o
  -1   1   8        2.52        1.89      0.45 o
   0   1   8        4.86        4.39      0.53 o
   1   1   8        6.07        5.42      0.54 o
   2   1   8        0.01        0.03      0.28 o
   3   1   8        0.73        0.69      0.40 o
   4   1   8        0.18        0.40      0.39 o
   5   1   8        1.34        1.72      0.52 o
   6   1   8        0.00       -0.15      0.30 o
   7   1   8        0.00       -0.01      0.32 o
   8   1   8        0.06        0.29      0.37 o
 -11   2   8        0.36       -0.50      0.50 o
 -10   2   8       11.55       16.79      1.23 o
  -9   2   8        3.32        2.97      0.62 o
  -8   2   8        0.42        0.30      0.49 o
  -7   2   8       12.95        9.83      0.99 o
  -6   2   8       39.01       44.17      2.00 o
  -5   2   8       60.01       64.35      2.38 o
  -4   2   8       30.50       29.50      1.41 o
  -3   2   8       52.76       53.25      1.85 o
  -2   2   8        0.79        1.03      0.44 o
  -1   2   8        0.05        0.40      0.41 o
   0   2   8        8.42        7.38      1.19 o
   1   2   8        0.31       -0.16      0.33 o
   2   2   8        0.55        0.75      0.42 o
   3   2   8        0.07        0.45      0.43 o
   4   2   8        5.94        5.72      0.77 o
   5   2   8        0.02        0.09      0.36 o
   6   2   8        1.05        1.22      0.35 o
   7   2   8        0.06        0.36      0.30 o
   8   2   8        2.19        1.91      0.36 o
 -10   3   8        1.63        1.49      0.46 o
  -9   3   8        0.77        0.15      0.39 o
  -8   3   8        0.65        0.57      0.46 o
  -7   3   8        0.05        0.04      0.56 o
  -6   3   8        1.27        1.58      0.55 o
  -5   3   8       78.69       84.63      2.04 o
  -4   3   8       30.94       30.82      1.28 o
  -3   3   8       90.66       94.00      2.47 o
  -2   3   8       22.03       23.08      1.49 o
  -1   3   8       25.73       28.42      2.74 o
   0   3   8        4.08        2.70      0.65 o
   1   3   8        0.05        0.23      0.44 o
   2   3   8        6.71        5.01      0.76 o
   3   3   8        1.39        1.19      0.46 o
   4   3   8       10.05        8.58      0.99 o
   5   3   8        4.32        3.56      0.79 o
   6   3   8        0.46        0.38      0.43 o
   7   3   8        1.62        1.27      0.76 o
 -10   4   8        0.07        1.50      0.63 o
  -9   4   8        1.45        0.92      0.59 o
  -8   4   8        2.18        2.38      0.58 o
  -7   4   8        0.80        0.60      0.63 o
  -6   4   8        0.14        0.71      0.55 o
  -5   4   8        1.79        0.49      0.48 o
  -4   4   8       13.98       15.33      1.02 o
  -3   4   8        4.74        5.22      0.81 o
  -2   4   8       33.98       38.62      1.60 o
  -1   4   8       71.55       79.85      4.01 o
   0   4   8        5.23        4.47      0.68 o
   1   4   8        0.01       -0.35      0.38 o
   2   4   8        1.28        1.54      0.40 o
   3   4   8        0.16        0.37      0.39 o
   4   4   8        2.75        2.17      0.65 o
   5   4   8        0.86        1.07      0.65 o
   6   4   8        0.13        0.15      0.59 o
   7   4   8        0.81        0.32      0.25 o
  -9   5   8        2.00        2.79      1.09 o
  -8   5   8        5.49        8.78      0.97 o
  -7   5   8        5.48        7.12      0.74 o
  -6   5   8        0.43       -0.11      1.67 o
  -5   5   8        0.82        0.93      0.60 o
  -4   5   8        8.49        8.26      0.88 o
  -3   5   8       16.59       16.39      1.19 o
  -2   5   8        6.49        6.97      0.84 o
  -1   5   8       12.06       14.25      1.53 o
   0   5   8        6.90        6.13      1.05 o
   1   5   8        1.72        1.38      0.72 o
   2   5   8        1.68        1.18      0.56 o
   3   5   8        2.57        3.01      0.60 o
   4   5   8        1.81        2.07      0.50 o
   5   5   8        0.02       -0.08      0.37 o
   6   5   8        0.00        0.01      0.38 o
  -7   6   8        0.19       -0.48      0.48 o
  -6   6   8        0.00        0.47      0.46 o
  -5   6   8        0.00        0.07      0.49 o
  -4   6   8        0.24        0.50      0.52 o
  -3   6   8        0.02        0.03      0.41 o
  -2   6   8        3.75        4.28      0.60 o
  -1   6   8        4.97        4.69      0.76 o
   0   6   8        2.17        1.46      0.67 o
   1   6   8        2.15        3.15      1.02 o
   2   6   8        1.12        1.92      0.66 o
   3   6   8        2.04        1.83      0.64 o
   4   6   8        0.01       -0.41      0.47 o
   5   6   8        0.49       -0.36      0.56 o
  -5   7   8        0.01       -0.04      0.51 o
  -4   7   8        0.67        0.82      0.47 o
  -3   7   8        0.05        0.70      0.37 o
  -2   7   8        9.06        9.65      0.83 o
  -1   7   8        3.30        3.64      0.49 o
   0   7   8        0.80        0.58      0.34 o
   1   7   8        1.14        1.42      0.42 o
   2   7   8        0.66        1.10      0.49 o
   3   7   8        0.27        0.92      0.39 o
 -10   1   9        0.49        0.58      0.57 o
  -9   1   9        0.63        0.76      0.32 o
  -8   1   9        0.16        1.15      0.41 o
  -7   1   9        0.42        0.30      0.41 o
  -6   1   9       23.44       23.85      1.62 o
  -5   1   9       16.36       15.53      1.42 o
  -4   1   9        3.51        2.97      0.67 o
  -3   1   9        2.26        2.40      0.58 o
  -2   1   9        0.57        0.47      0.49 o
  -1   1   9        0.00       -0.41      0.41 o
   0   1   9        0.28        0.13      0.35 o
   1   1   9       20.47       20.63      1.23 o
   2   1   9        4.53        4.98      0.62 o
   3   1   9        7.25        6.05      0.67 o
   4   1   9        2.06        2.43      0.46 o
   5   1   9        0.03       -0.06      0.53 o
   6   1   9        0.04        0.37      0.27 o
   7   1   9        0.04        0.32      0.30 o
  -9   2   9        0.02       -0.39      0.39 o
  -8   2   9        0.03       -0.11      0.49 o
  -7   2   9        0.71       -0.15      0.46 o
  -6   2   9        0.33        0.79      0.46 o
  -5   2   9        3.46        4.09      0.74 o
  -4   2   9        7.93        7.94      0.78 o
  -3   2   9       27.74       28.58      1.37 o
  -2   2   9        1.58        1.41      0.48 o
  -1   2   9        2.33        1.34      0.61 o
   0   2   9        8.46        7.59      0.82 o
   1   2   9        2.63        2.67      0.56 o
   2   2   9        3.85        3.25      0.51 o
   3   2   9        0.01       -0.28      0.51 o
   4   2   9        0.10        0.27      0.35 o
   5   2   9        0.04        0.10      0.31 o
   6   2   9        0.20        0.38      0.87 o
   7   2   9        0.89       -0.15      0.28 o
  -9   3   9        0.06       -0.02      0.36 o
  -8   3   9        0.06        0.19      0.48 o
  -7   3   9        1.72        1.23      0.51 o
  -6   3   9        1.90        1.39      0.51 o
  -5   3   9        8.49        9.52      0.90 o
  -4   3   9        1.72        1.40      0.55 o
  -3   3   9       69.91       87.93      2.29 o
  -2   3   9        2.40        2.29      0.65 o
  -1   3   9        0.02       -0.30      0.49 o
   0   3   9        2.69        2.76      0.65 o
   1   3   9        0.71        1.26      0.68 o
   2   3   9        4.54        4.92      0.57 o
   3   3   9        0.12        0.45      0.34 o
   4   3   9        2.84        2.65      0.45 o
   5   3   9        0.00       -0.19      0.34 o
   6   3   9        0.02       -0.16      0.26 o
  -8   4   9        3.70        3.61      0.64 o
  -7   4   9        0.80       -0.03      0.48 o
  -6   4   9        0.48       -0.42      0.52 o
  -5   4   9        0.13       -0.52      0.52 o
  -4   4   9        0.00       -0.51      0.51 o
  -3   4   9       59.58       70.04      2.19 o
  -2   4   9        1.65        1.64      0.63 o
  -1   4   9       20.57       23.54      1.40 o
   0   4   9        6.87        7.53      0.83 o
   1   4   9        1.94        2.02      0.57 o
   2   4   9        0.04       -0.26      0.48 o
   3   4   9        0.29       -0.06      0.42 o
   4   4   9        2.31        1.91      0.40 o
   5   4   9        1.15        0.46      0.31 o
  -7   5   9        0.05       -0.05      0.30 o
  -6   5   9        0.01        0.08      0.40 o
  -5   5   9        2.82        4.03      1.06 o
  -4   5   9        0.66        0.25      0.47 o
  -3   5   9        1.26        1.64      0.49 o
  -2   5   9        2.98        3.64      0.58 o
  -1   5   9       34.05       42.89      1.64 o
   0   5   9       13.83       17.00      1.08 o
   1   5   9        0.84        1.84      0.48 o
   2   5   9        0.11       -0.05      0.52 o
   3   5   9        0.00        0.54      0.77 o
   4   5   9        0.24        0.95      0.43 o
  -5   6   9        6.36        7.21      0.79 o
  -4   6   9        0.02       -0.60      0.60 o
  -3   6   9        0.00       -0.11      0.56 o
  -2   6   9        0.53        0.34      0.43 o
  -1   6   9        3.03        3.13      0.52 o
   0   6   9        1.20        1.40      0.41 o
   1   6   9        0.75        0.69      0.31 o
   2   6   9        0.41       -0.42      0.42 o
  -8   0  10        0.02       -0.39      0.39 o
  -7   0  10        0.21        1.36      0.86 o
  -6   0  10        1.14        2.04      1.00 o
  -5   0  10       16.88       19.56      2.11 o
  -4   0  10       14.89       20.94      2.21 o
  -3   0  10        3.28        2.55      1.05 o
  -2   0  10       12.66       13.06      2.77 o
  -1   0  10        0.02        0.28      0.51 o
   0   0  10        0.96        1.09      0.62 o
   1   0  10        1.78        1.93      0.83 o
   2   0  10        0.00       -0.25      0.74 o
   3   0  10       13.85       14.37      1.65 o
   4   0  10        0.08        0.06      0.31 o
   5   0  10        0.40       -0.51      0.51 o
  -8   1  10        0.93        0.90      0.45 o
  -7   1  10        3.53        4.35      0.71 o
  -6   1  10        1.54        1.92      0.63 o
  -5   1  10        8.67       10.56      1.11 o
  -4   1  10        1.04        1.56      0.68 o
  -3   1  10        0.18        0.36      0.44 o
  -2   1  10       13.08       16.85      1.13 o
  -1   1  10        0.54        0.25      0.37 o
   0   1  10        0.18        0.33      0.44 o
   1   1  10        0.92        0.51      0.43 o
   2   1  10        0.60        1.28      0.51 o
   3   1  10        0.58        0.95      0.41 o
   4   1  10        0.10        0.30      0.29 o
   5   1  10        0.05       -0.22      0.26 o
  -8   2  10        5.45        9.86      1.07 o
  -7   2  10        1.75        3.14      0.50 o
  -6   2  10        0.06        0.41      0.36 o
  -5   2  10        3.89        3.24      0.57 o
  -4   2  10       11.60       16.37      1.58 o
  -3   2  10       15.36       22.03      1.24 o
  -2   2  10        5.37        5.93      0.71 o
  -1   2  10       11.58       14.92      1.32 o
   0   2  10        0.15        0.31      0.36 o
   1   2  10        0.02        0.30      0.40 o
   2   2  10        0.44        0.42      0.34 o
   3   2  10        0.51        1.05      0.44 o
   4   2  10        0.02        0.63      0.56 o
   5   2  10        0.13        0.68      0.43 o
  -7   3  10        0.02        0.24      0.68 o
  -6   3  10        0.05        0.00      0.30 o
  -5   3  10        0.00       -0.24      0.50 o
  -4   3  10        0.11        0.96      0.76 o
  -3   3  10       16.42       19.60      1.39 o
  -2   3  10        4.36        4.45      0.77 o
  -1   3  10       21.39       26.36      1.42 o
   0   3  10        6.87        9.20      1.01 o
   1   3  10        4.17        6.11      0.80 o
   2   3  10        0.01        0.76      0.57 o
   3   3  10        0.09       -0.28      0.48 o
  -6   4  10        1.02        1.65      0.59 o
  -5   4  10        0.20        0.33      0.40 o
  -4   4  10        0.17        0.90      0.85 o
  -3   4  10        0.69        0.70      0.46 o
  -2   4  10        2.30        3.31      0.68 o
  -1   4  10        0.04        0.55      0.64 o
   0   4  10        5.74        9.13      0.92 o
   1   4  10        8.37       11.96      1.65 o
   2   4  10        1.51        2.92      0.80 o
  -4   5  10        0.03       -0.53      0.53 o
  -3   5  10        0.06        0.19      0.36 o
  -2   5  10        1.88        2.06      0.58 o
  -1   5  10        5.24        4.50      0.88 o
   0   5  10        1.35        1.99      0.50 o
   1   5  10        2.54        3.22      0.80 o
  -5   1  11        0.05        0.85      0.42 o
  -4   1  11        4.30        5.52      0.72 o
  -3   1  11        4.58        5.40      0.69 o
  -2   1  11        0.01        0.28      0.43 o
  -1   1  11        0.62       -0.11      0.41 o
   0   1  11        0.19       -0.11      0.28 o
   1   1  11        0.43        0.85      0.36 o
   2   1  11        0.00       -0.15      0.50 o
  -5   2  11        0.28       -0.14      0.54 o
  -4   2  11        0.00        0.08      0.60 o
  -3   2  11        0.55        0.50      0.62 o
  -2   2  11        1.96        2.67      0.82 o
  -1   2  11        6.02        8.45      1.17 o
   0   2  11        0.34        0.88      0.42 o
   1   2  11        1.04        0.83      0.50 o
  -3   3  11        1.85        2.47      0.69 o
  -2   3  11        0.01        0.77      0.62 o
  -1   3  11       10.24       16.17      1.38 o
 
